# Supplementary material for: Loci associated with variation in gene expression and growth in juvenile salmon are influenced by the presence of a growth hormone transgene
Source: BMC Genomics. 2020 Feb 27;21:185. doi: 10.1186/s12864-020-6586-0 (PMC7045383; doi:10.1186/s12864-020-6586-0)
Supplement: Supplementary file 1 — Additional file 1: Table S1. Genes differentially expressed between large transgenic (TLarge) and non-transgenic (NTLarge) fish with a ≥ 3 fold change in expression level. Negative log2Ratios indicate genes that had higher expression levels in NTLarge while positive values are genes with higher expression levels in TLarge. Table S2. Genes differentially expressed between small transgenic (TSmall) and non-transgenic (NTSmall) fish with a ≥ 3 fold change in expression level. Negative log2Ratios indicate genes that had higher expression levels in NTSmall while positive values are genes with higher expression levels in TSmall. Table S3. Genes differentially expressed between large (TLarge) and small (TSmall) transgenic (T) fish with a ≥ 3 fold change in expression level. Negative log2Ratios indicate genes that had higher expression levels in TLarge while positive values are genes with higher expression levels in TSmall. Table S4. Genes differentially expressed between large (NTLarge) and small non-transgenic (NTSmall) fish with a ≥ 3 fold change in expression level. Negative log2Ratios indicate genes that had higher expression levels in NTLarge while positive values are genes with higher expression levels in NTSmall. Table S5. Gene Ontology (GO) Biological Process categories for differentially expressed genes (DEGs) identified in comparisons between transgenotypes within size groups (large non-transgenic, NTLarge; large transgenic, TLarge; small non-transgenic, NTSmall; and small transgenic, TSmall). The total number of DEGs found in GO categories in the whole genome are given as well as observed (obs) and expected (exp) GO terms represented in the study dataset. The c2 value for GO terms where the observed number of DEGs differed significantly from expected (p < 0.05) is given (c2), along with deviations (dev) from expected as observed - expected, and the relative percent (rel %) of the genome represented by that GO-term. Table S6. Gene Ontology (GO) Biological Process [file 12864_2020_6586_MOESM1_ESM.xlsx]

## Sheet: Table S1
Table S1: Genes differentially expressed between large transgenic (TLarge) and non-transgenic (NTLarge) fish with a ≥ 3 fold change in expression level. Negative log2Ratios indicate genes that had higher expression levels in NTLarge while positive values are genes with higher expression levels in TLarge.
Gene ID (n=939)	Accession	log2Ratio (Tlarge/NTLarge)	Description
cbr22391633	CDQ75288	-11.6395	carbonic anhydrase 4-like
cbr22386493	NP_001117140	-11.5405	prolactin [Coregonus autumnalis]			346
cbr22391051	AAA49426	-11.3714	proopiomelanocortin B precursor [Salmo salar]			593
cbr22397316	P24405	-10.3773	somatolactin [Oncorhynchus keta]
cbr22419639	CDQ87863	-10.133	apolipo A-IV-like
cbr22389353	CDQ87776	-9.01044	toll-like receptor 5
cbr22403494	AGU36310	-8.90294	leptin [Oncorhynchus mykiss]
cbr22406146	XP_010867132	-8.35874	forkhead box partial
cbr22428101		-8.23179	PREDICTED: uncharacterized protein LOC107601718
cbr22403199	XP_010876242	-7.87983	secretogranin-3 isoform X1
cbr22408026	XP_005921405	-7.84629	atypical chemokine receptor 3-like
cbr22419415	XP_004205852	-7.84576	[Physcomitrella patens]
cbr22388501	AAG40610	-7.72465	complement C3-like
cbr22386409	NP_001117046	-7.68528	pituitary alpha-2 glyco hormone subunit precursor [Salmo salar]
cbr22395710	CDQ88432	-7.64279	zinc finger 395 isoform X1 [Esox lucius]
cbr22426709		-7.58422	PREDICTED: uncharacterized protein C6orf118 homolog isoform X2
cbr22410310	NP_001117686	-7.57315	calcitonin gene-related peptide 2 isoform X1 [Austrofundulus limnaeus]
cbr22426531	P98093	-7.50566	complement C3-like
cbr22410185	CDQ77970	-7.48287	unnamed protein product
cbr22421327	Q8VIK5	-7.43731	platelet endothelial aggregation receptor 1-like
cbr22393196	CDQ76050	-7.43228	ubiquitin carboxyl-terminal hydrolase 47-like isoform X1
cbr22396274	CDQ93969	-7.39344	FERM and PDZ domain-containing 3
cbr22392065	CDQ93969	-7.3906	FERM and PDZ domain-containing 3
cbr22389311	XP_010866270	-7.38824	endothelin-1 receptor-like
cbr22387059	CDQ88914	-7.33451	tumor necrosis factor alpha-induced 3
cbr22392466	CDQ80851	-7.28475	FAM178A-like isoform X3 [Salmo salar]
cbr22407436	CDQ63690	-7.19782	unnamed protein product
cbr22387373	CDQ62504	-7.16254	ceramide kinase
cbr22393180		-7.12642	unknown
cbr22426560	B2KFW1	-7.06535	zinc finger and SCAN domain-containing 20 isoform X1 [Mus musculus]
cbr22391053	CDQ90354	-7.05344	plasmalemma vesicle-associated
cbr22394523	CDQ71190	-7.01725	ras-related Rab-27B-like isoform X3 [Esox lucius]
cbr22403434	XP_010875265	-7.01101	poly [ADP-ribose] polymerase 8-like
cbr22395757	KKF28476	-6.99227	and pleckstrin domain-containing 2
cbr22414900	CDQ77525	-6.969	lysine-specific demethylase 4A-like isoform X2
cbr22390616	XP_010901310	-6.96345	circadian-associated transcriptional repressor-like
cbr22426594	Q8AWW4	-6.94991	E3 ubiquitin- ligase RNF128
cbr22387836	XP_010866468	-6.94732	PREDICTED: uncharacterized protein C6orf118 homolog isoform X2
cbr22390425	XP_011435079	-6.91885	piggyBac transposable element-derived 3-like
cbr22395780	CDQ61676	-6.91683	2-epi-5-epi-valiolone synthase-like
cbr22427129		-6.91094	zinc finger BED domain-containing 1-like
cbr22407355	CDQ79292	-6.90115	yippee-like 2
cbr22401644	XP_010903355	-6.89211	LRR and PYD domains-containing 12-like
cbr22390715	AIN40032	-6.85223	C-C motif chemokine 20-like
cbr22417099	XP_009293501	-6.84617	nose resistant to fluoxetine 6-like
cbr22409482	CDQ77557	-6.83235	leucine-rich repeat-containing 66
cbr22388269	CDQ61676	-6.81705	2-epi-5-epi-valiolone synthase-like
cbr22386523	NP_001117060	-6.81193	zonadhesin-like [Salmo salar]
cbr22389966	CDQ93193	-6.80558	SRC kinase signaling inhibitor 1-like
cbr22396041	CDQ87485	-6.79291	immunoglobulin light chain
cbr22404346	CDQ63356	-6.77472	12-(S)-hydroxy-5,8,10,14-eicosatetraenoic acid receptor-like
cbr22418336	CDQ80552	-6.77248	probable helicase senataxin
cbr22422013	P24798	-6.76401	sodium potassium-transporting ATPase subunit alpha-3-like isoform X2
cbr22389058	CDQ87044	-6.759	chondroitin sulfate proteoglycan 4-like
cbr22423466		-6.74789	zinc finger 721-like isoform X1
cbr22396263	CDQ72684	-6.74132	thiamine transporter 2-like
cbr22386651	XP_008312791	-6.73737	A disintegrin and metallo ase with thrombospondin motifs 14 isoform X1
cbr22386416	CDQ62834	-6.70263	growth hormone I [Salmo salar]
cbr22392703	XP_010881735	-6.70065	anoctamin-5 isoform X2
cbr22388182	XP_008411413	-6.6917	neuronal acetylcholine receptor subunit alpha-2-like
cbr22399225	CDQ81085	-6.69159	solute carrier family 26 member 10-like
cbr22398895	XP_010900993	-6.68727	CMRF35-like molecule 1
cbr22394311	CDQ85852	-6.68228	interferon-induced very large GTPase 1-like isoform X1 [Salmo salar]
cbr22394871	CDQ62512	-6.67773	receptor-type tyrosine- phosphatase eta-like isoform X1
cbr22390473	XP_010888224	-6.67303	tissue factor pathway inhibitor-like isoform X1
cbr22417098		-6.66841	unknown
cbr22392949	XP_010902274	-6.63631	zinc finger 263 isoform X3
cbr22395885	CDQ64191	-6.62727	alkaline ceramidase 2
cbr22419638	CDQ87863	-6.62289	apolipo A-IV-like
cbr22394384	CDQ92149	-6.61247	mothers against decapentaplegic homolog 1 isoform X1 [Ovis aries musimon]
cbr22406009	XP_010870824	-6.60122	sentrin-specific protease 5 [Salmo salar]
cbr22397339	NP_001117734	-6.59527	melatonin receptor type 1A
cbr22390716	AIN40032	-6.5947	C-C motif chemokine 20-like
cbr22395709	CDQ88432	-6.56801	Zinc finger 395
cbr22392085	XP_005454904	-6.56645	C-type lectin domain family 4 member F-like
cbr22427664		-6.54273	unknown
cbr22386313	CDQ76901	-6.52918	L-serine dehydratase L-threonine deaminase
cbr22406667	CDQ87635	-6.51873	NEDD4-binding 1-like
cbr22386274	CDQ80851	-6.48248	FAM178A-like isoform X3 [Salmo salar]
cbr22392066	CDQ83501	-6.46018	FERM and PDZ domain-containing 3
cbr22423999		-6.44935	BCL-6 corepressor 1 [Haplochromis burtoni]
cbr22426239	sp	-6.44756	Pro-MCH 1 precursor [Salmo salar]
cbr22414288	CDQ93768	-6.43808	zinc finger CCCH domain-containing 3-like
cbr22413294	CDQ68808	-6.42892	VPRBP
cbr22391719	CDQ83501	-6.41557	FERM and PDZ domain-containing 3 isoform X2
cbr22416957	CDQ73505	-6.41369	SUN domain-containing ossification factor isoform X4
cbr22415734	XP_010901248	-6.4086	histone deacetylase complex subunit SAP130
cbr22385015	CDQ87886	-6.40772	cadherin-related family member 5-like
cbr22418209	XP_010873136	-6.40093	complement C1q 2
cbr22423166	Q03001	-6.39959	dystonin-like isoform X22
cbr22427224		-6.38797	PREDICTED: uncharacterized protein LOC106576161 isoform X6
cbr22411473	CDQ76243	-6.38103	calcium calmodulin-dependent kinase type 1B-like
cbr22426943		-6.37997	unknown
cbr22418034	CDQ73728	-6.35406	pecanex 3
cbr22388181	XP_010741908	-6.35062	neuronal acetylcholine receptor subunit alpha-2-like
cbr22426493		-6.34419	titin-like isoform X1 [Salmo salar]
cbr22393092	XP_010902856	-6.34141	atypical chemokine receptor 3-like
cbr22395543	CDQ58856	-6.34066	centrosomal of 164 kDa
cbr22388955	CDQ72337	-6.33653	peptidyl-prolyl cis-trans isomerase FKBP8-like
cbr22425347	Q9Z1T6	-6.33537	1-phosphatidylinositol 3-phosphate 5-kinase-like isoform X10
cbr22390711	CDQ58228	-6.32782	histone-lysine N-methyltransferase 2D-like isoform X1 [Salmo salar]
cbr22390713		-6.32133	unknown
cbr22424478		-6.31819	numb isoform X1
cbr22393009	XP_010904347	-6.31767	neuroblast differentiation-associated AHNAK
cbr22426441	P97927	-6.29098	laminin subunit alpha-4
cbr22423859		-6.27311	transcription factor 20-like isoform X2
cbr22424776	P50392	-6.26352	cytosolic phospholipase A2
cbr22408481		-6.25483	unknown
cbr22386542	CDQ92200	-6.23718	ceramide kinase
cbr22408755	ACN11385	-6.23476	ras-related and estrogen-regulated growth inhibitor
cbr22391348	CDQ73035	-6.22018	tyrosine phosphatase domain-containing 1-like
cbr22416710	CDQ83835	-5.91972	stanniocalcin-2 isoform X1
cbr22397556	CDQ95174	-5.67857	macrophage myristoylated alanine-rich C kinase [Oncorhynchus mykiss]
cbr22395086	NP_001133095	-5.5492	E3 ubiquitin- ligase TRIM63-like
cbr22427624	Q5RFJ8	-5.32222	up-regulator of cell proliferation-like
cbr22426266	Q90WJ7	-5.30239	saxitoxin and tetrodotoxin-binding 1-like
cbr22411987	XP_010881436	-5.26592	zinc finger 395-like isoform X3
cbr22412687	CDQ86082	-5.25347	soluble lamin-associated of 75 kDa
cbr22401074	CDQ88217	-5.16441	DNA damage-inducible transcript 4
cbr22422879		-5.12803	carnitine O-palmitoyltransferase muscle isoform [Lepisosteus oculatus]
cbr22386448	CDQ71176	-5.12526	myomaker [Oreochromis niloticus]
cbr22392530	NP_001291155	-5.10956	microfibril-associated glyco 4-like
cbr22405704	CDQ66955	-4.98196	early growth response 1-like
cbr22385877	XP_010901159	-4.9192	E3 ubiquitin- ligase TRIM39-like isoform X1
cbr22387365	NP_001134717	-4.88326	microfibril-associated glyco 4-like
cbr22411467	XP_010789711	-4.81784	carboxypeptidase E
cbr22394566	NP_001135330	-4.81313	membrane-spanning 4-domains subfamily A member 15-like isoform X1 [Esox lucius]
cbr22421222	Q9JIQ3	-4.81276	diablo mitochondrial-like isoform X1
cbr22392308	XP_006632904	-4.70115	homeobox ESX1
cbr22419231	CDQ74831	-4.58455	pyruvate dehydrogenase (acetyl-transferring) kinase isozyme mitochondrial-like
cbr22385878	XP_010901159	-4.52995	E3 ubiquitin- ligase TRIM39-like
cbr22415112	ACI66194	-4.52057	testosterone 17-beta-dehydrogenase 3-like
cbr22408997	CDQ68159	-4.49966	choline kinase alpha-like isoform X1
cbr22399320	AAV83995	-4.48783	insulin-like growth factor-binding 1
cbr22389310	XP_010866270	-4.47567	endothelin B receptor-like
cbr22391908	CDQ94898	-4.4	alpha-1-acid glyco 1-like
cbr22391817	CDQ59236	-4.39188	apolipo E-like
cbr22390748	XP_010881439	-4.3568	zinc finger 395
cbr22402499	CDQ72623	-4.34985	unnamed protein product
cbr22407982	XP_010894278	-4.34838	cytochrome P450 2J2-like
cbr22392126	NP_001133095	-4.33825	E3 ubiquitin- ligase TRIM63-like
cbr22420182	CDQ59335	-4.30768	solute carrier family 22 member 23-like isoform X3
cbr22406831	ACI33730	-4.29344	peripheral myelin 22-like
cbr22391256	CDQ76603	-4.28011	phosphatidylinositol 4-kinase type 2-alpha
cbr22427415		-4.22639	clusterin 1 isoform X2
cbr22401845	CDQ69013	-4.21403	histone-lysine N-methyltransferase Smyd1-like
cbr22414489	XP_010873928	-4.21042	-L-isoaspartate O-methyltransferase domain-containing 2-like isoform X2 [Salmo salar]
cbr22403106	NP_001134498	-4.21009	matrix Gla
cbr22394088		-4.18158	PREDICTED: uncharacterized protein LOC106578797
cbr22394575	XP_010899272	-4.17761	myoD family inhibitor-like
cbr22416828	XP_010788970	-4.15732	homeodomain-interacting kinase 1-like isoform X4
cbr22406582	ACI69602	-4.14162	C-C motif chemokine 19-like
cbr22404358	CDQ65057	-4.13259	calcium-binding mitochondrial carrier S -2-A-like
cbr22417176	CDQ68570	-4.09636	transmembrane 56-B-like
cbr22394572	CDQ74972	-4.01079	ADP-ribosylation factor 4C
cbr22391480	CDQ92946	-3.94473	transmembrane 116
cbr22419869	XP_003447668	-3.89554	alpha-1,3-mannosyl-glyco 4-beta-N-acetylglucosaminyltransferase B
cbr22407487	CDQ90717	-3.86818	interleukin-1 receptor accessory -like isoform X1
cbr22412688		-3.82047	titin-like isoform X2
cbr22416761	CDQ87052	-3.81605	UDP-glucuronosyltransferase 2C1-like isoform X1
cbr22393839	CDQ74566	-3.80637	unnamed protein product
cbr22394234	CDQ84980	-3.80186	ganglioside GM2 activator
cbr22385459	XP_007549451	-3.79922	PREDICTED: uncharacterized protein LOC107380336
cbr22404487	CDQ70502	-3.78187	rho-related GTP-binding -like
cbr22424890	O77760	-3.76276	sterol O-acyltransferase 2
cbr22426268	Q8JJ04	-3.75586	fatty acid-binding liver
cbr22416739		-3.73285	golgin subfamily A member 7B isoform X2
cbr22392531	NP_001291155	-3.71492	microfibril-associated glyco 4-like
cbr22409486	XP_010870500	-3.69503	leucine-rich repeat-containing 66
cbr22413679	CDQ90788	-3.67716	endoribonuclease Dicer [Lepisosteus oculatus]
cbr22409413	XP_010765214	-3.66752	CLEC16A isoform X2
cbr22394364	CDQ56741	-3.66093	turtle homolog A-like isoform X1
cbr22425343		-3.66002	zinc finger 292-like
cbr22385137	CDQ78681	-3.65955	RNA-binding 28
cbr22412683		-3.6418	titin-like isoform X1
cbr22414038	NP_001233259	-3.59376	carnitine O-palmitoyltransferase liver isoform-like isoform X1
cbr22412771	CDQ89473	-3.57777	unnamed protein product
cbr22392298	CDQ57094	-3.57476	complement C1q 2
cbr22427862		-3.55137	Interleukin-17 receptor C
cbr22420181	CDQ59335	-3.52588	solute carrier family 22 member 23-like isoform X2
cbr22400068	NP_001117737	-3.52573	complement C1q 2
cbr22395308	CDQ76055	-3.51455	LRR and PYD domains-containing 3- partial
cbr22386344	CDQ77531	-3.51016	unnamed protein product
cbr22406960	CDQ62317	-3.50716	unnamed protein product
cbr22414486	CDQ86647	-3.45954	-L-isoaspartate O-methyltransferase domain-containing 2-like [Salmo salar]
cbr22404620	BAO93702	-3.43994	glucose-6-phosphatase
cbr22386429	CDQ90497	-3.42892	si:ch1073- precursor
cbr22396803	CDQ83318	-3.42645	phospholipase A2 inhibitor 31 kDa subunit-like [Salmo salar]
cbr22388560	XP_010731763	-3.42559	potassium voltage-gated channel subfamily KQT member 1-like
cbr22389817	CDQ90922	-3.41936	Krueppel-like factor 9
cbr22426587	P98093	-3.39564	complement C3-like
cbr22414660	XP_010862811	-3.39059	zinc finger 536-like isoform X3 [Salmo salar]
cbr22402324	CDQ76603	-3.3788	phosphatidylinositol 4-kinase type 2-alpha
cbr22395279	CDQ97644	-3.35981	AF4 FMR2 family member 1
cbr22413060	CDQ81433	-3.35763	solute carrier family 13 member 5 isoform X1
cbr22390920	CDQ77434	-3.34234	GDNF family receptor alpha-4-like
cbr22396940	CDQ64666	-3.31777	centromere J-like
cbr22427763		-3.31187	unnamed protein product
cbr22405636	CDQ82935	-3.31172	eosinophil granule major basic 2-like isoform X4
cbr22396127	CDQ64644	-3.27585	clusterin-like
cbr22411650		-3.23731	unknown
cbr22422493	Q6P431	-3.231	MAP kinase-interacting serine threonine- kinase 2
cbr22415559	CDQ95326	-3.22615	purine nucleoside phosphorylase-like
cbr22425143		-3.22154	PREDICTED: uncharacterized protein LOC106609103 isoform X3
cbr22400148	CDQ80303	-3.21788	coenzyme Q-binding COQ10 mitochondrial-like
cbr22426638		-3.20887	leucine-rich repeat-containing 66
cbr22399655	CDQ59769	-3.20782	apolipo B-100-like
cbr22398789	CDQ68016	-3.18948	ectonucleoside triphosphate diphosphohydrolase 5-like
cbr22387565	CDQ83323	-3.1767	dipeptidase 1
cbr22399643	ACN10407	-3.16481	BCL2 adenovirus E1B 19 kDa -interacting 3-like
cbr22391753	CDQ95930	-3.16396	complement C1q subcomponent subunit B-like [Salmo salar]
cbr22389922	CDQ67775	-3.14619	Nucleo partial
cbr22406581	ACI69602	-3.12214	C-C motif chemokine 19-like
cbr22391949	CDQ87058	-3.11636	apolipo B-100-like
cbr22426479	P98093	-3.10936	complement C3-like
cbr22398537	XP_010881383	-3.10873	serine threonine- kinase Sgk1 isoform X2
cbr22388677	CDQ74376	-3.09877	ectonucleotide pyrophosphatase phosphodiesterase family member 7-like
cbr22421190	Q05469	-3.07945	hormone-sensitive lipase isoform X1
cbr22422495	Q66I46	-3.0777	MAP kinase-interacting serine threonine- kinase 2
cbr22391446	CDQ71220	-3.05216	phosphatase PTC7 homolog
cbr22397558	CDQ95174	-3.03191	MARCKS-related -like
cbr22387119	CDQ72623	-3.03141	iron-regulated -like
cbr22397612	NP_001117053	-3.00351	CD209 antigen E
cbr22427236		-2.99372	endoribonuclease Dicer-like isoform X1 [Salmo salar]
cbr22424892	Q7TQM4	-2.99349	sterol O-acyltransferase 2
cbr22399654	XP_010866076	-2.97519	apolipo B-100-like
cbr22399249	CDQ56285	-2.95054	eukaryotic initiation factor 4A-II isoform X2
cbr22416674	XP_010897696	-2.95038	mitogen-activated kinase kinase kinase kinase 4-like isoform X3
cbr22411033	NP_001135189	-2.94632	serine protease HTRA1
cbr22424872		-2.94323	Transposon Tf2-8 poly
cbr22409631	CDQ94013	-2.93658	kelch 24
cbr22387077	XP_010864148	-2.92152	11-cis retinol dehydrogenase isoform X1 [Esox lucius]
cbr22398536	XP_010881385	-2.90115	serine threonine- kinase Sgk1 isoform X2
cbr22392190	XP_010896325	-2.89366	microfibril-associated glyco 4-like
cbr22391826	CDQ71364	-2.87221	sodium-coupled neutral amino acid transporter 3-like isoform X2
cbr22416740		-2.85291	golgin subfamily A member 7B isoform X1
cbr22415661	CDQ65286	-2.85176	dipeptidyl peptidase 4-like
cbr22409337	NP_001133413	-2.84943	angiopoietin-related 4-like
cbr22387241	XP_007256953	-2.8418	[Nematostella vectensis]
cbr22386078	XP_010899230	-2.81502	phosphatase 1 regulatory subunit 3G
cbr22400643	CDQ67231	-2.80213	retinol dehydrogenase 12-like
cbr22394087	XP_010866410	-2.80077	group XIIB secretory phospholipase A2 isoform X2
cbr22420444	XP_010864259	-2.79696	Krueppel-like factor 12
cbr22424476	P39823	-2.79216	CDP-diacylglycerol--serine O-phosphatidyltransferase-like isoform X1 [Oreochromis niloticus]
cbr22397319	XP_010896208	-2.77594	ectonucleoside triphosphate diphosphohydrolase 5
cbr22392836	CDQ87776	-2.76482	toll-like receptor 5
cbr22412681		-2.76482	titin-like isoform X3
cbr22424887	O75908	-2.76396	sterol O-acyltransferase 2
cbr22408467	XP_010893608	-2.75381	nuclear pore membrane glyco 210 isoform X2
cbr22394200	CDQ83447	-2.75043	zinc finger 585A-like [Salmo salar]
cbr22400565	XP_010891776	-2.74209	PREDICTED: uncharacterized protein LOC106567883
cbr22399970	XP_010886821	-2.74105	rho guanine nucleotide exchange factor 38
cbr22390055	CDQ83447	-2.73141	zinc finger 585A-like [Salmo salar]
cbr22400741	CDQ64940	-2.72211	metalloreductase STEAP4
cbr22426701	Q14DK5	-2.70724	HHIP 1
cbr22404958	CDQ87499	-2.69731	fibronectin- partial
cbr22419168		-2.68052	unknown
cbr22423152	Q8NB49	-2.68006	probable phospholipid-transporting ATPase IG isoform X2 [Stegastes partitus]
cbr22386705		-2.67812	unknown
cbr22422878		-2.67213	carnitine O-palmitoyltransferase liver isoform-like
cbr22400992	XP_010874502	-2.66834	folylpolyglutamate mitochondrial
cbr22410527	CDQ93020	-2.64148	prune homolog 2-like isoform X1 [Salmo salar]
cbr22390809	XP_010888436	-2.56493	armadillo repeat-containing 3
cbr22421017	Q7Z4H4	-2.55342	ADM2-like [Salmo salar]
cbr22386451	XP_001635208	-2.53929	[Nematostella vectensis]
cbr22411314	XP_010863238	-2.5258	NDRG2 [Salmo salar]
cbr22395568	AAB31733	-2.51935	3 beta-hydroxysteroid dehydrogenase Delta 5--
cbr22386408	CDQ63440	-2.51818	complement factor B-like
cbr22424186		-2.50592	PREDICTED: uncharacterized protein LOC106595571
cbr22394031	CDQ80470	-2.47136	uridine phosphorylase 2
cbr22397324	ABW17265	-2.47015	choriogenin L
cbr22394548	CDQ77117	-2.46439	cationic amino acid transporter 3-like
cbr22427791		-2.46433	insulin-like growth factor-binding 1
cbr22405219	NP_001153967	-2.46273	C-type lectin domain family 4 member E-like
cbr22409053	CDQ81849	-2.45422	G- coupled receptor 182
cbr22386968	XP_010895346	-2.45235	magnesium transporter NIPA2-like
cbr22410673	CDQ63883	-2.45098	peptidyl-prolyl cis-trans isomerase FKBP5-like
cbr22415131	NP_001117883	-2.44993	transcription factor AP-1-like
cbr22427962		-2.43957	coiled-coil domain-containing 37-like
cbr22406372	CDQ78551	-2.42677	haptoglobin-like
cbr22386984	XP_010894586	-2.4148	cyclin-dependent kinase-like 1
cbr22409485	XP_010870500	-2.40903	leucine-rich repeat-containing 66
cbr22401765	XP_004571209	-2.40054	ATP-binding cassette sub-family A member 1-like
cbr22408974	CDQ59220	-2.39136	hepatocyte nuclear factor 3-beta
cbr22415558	XP_008295712	-2.37065	purine nucleoside phosphorylase-like
cbr22415462	CDQ67777	-2.36056	prostaglandin G H synthase 2
cbr22424918	Q8BW74	-2.35988	hepatic leukemia factor
cbr22399070	CDQ72302	-2.35706	cyclic AMP-responsive element-binding 3 3-B
cbr22394043	CDQ91974	-2.32169	interferon-induced 44-like
cbr22408761	CDQ56111	-2.31645	alcohol dehydrogenase 1-like
cbr22412685		-2.31105	titin-like isoform X3
cbr22404622	CDQ67054	-2.29081	glucose-6-phosphatase-like
cbr22402543	NP_001185743	-2.27715	alpha-2-antiplasmin-like
cbr22407593	CDQ77511	-2.24929	leukemia inhibitory factor receptor-like
cbr22412179	NP_001118158	-2.24695	cystathionine beta-synthase-like
cbr22419173	CDQ77272	-2.23794	forkhead box K2-like
cbr22402384	NP_001167143	-2.21871	probable UDP-sugar transporter SLC35A5
cbr22400735	ABD84409	-2.20979	CCAAT enhancer-binding delta
cbr22405151	XP_010873847	-2.20693	methylenetetrahydrofolate reductase
cbr22413893	DAA06160	-2.19296	claudin-15-like [Salmo salar]
cbr22407739	CDQ59644	-2.19152	cell growth regulator with EF hand domain 1
cbr22402987	CDQ72409	-2.18509	aquaporin FA-CHIP-like
cbr22402954	ACI34064	-2.1768	TSC22 domain family 3-like isoform X2
cbr22400029	CDQ74357	-2.16478	thyrotroph embryonic factor-like isoform X1
cbr22396883	CDQ57133	-2.16078	cyclin-dependent kinase inhibitor 1B-like
cbr22416491	CDQ83335	-2.13547	fucolectin-6-like isoform X2 [Salmo salar]
cbr22401133	NP_001118085	-2.12723	dispanin subfamily A member 2b-like
cbr22401766	CDQ61223	-2.1262	ATP-binding cassette sub-family A member 1-like
cbr22396124	ACN10556	-2.12287	deoxyribonuclease gamma
cbr22412678		-2.11783	titin-like isoform X3
cbr22426410		-2.10898	inositol hexakisphosphate kinase 2-like
cbr22421223	Q9JIQ3	-2.10594	diablo mitochondrial-like isoform X1
cbr22396095	XP_009295394	-2.10183	cytochrome P450 2J2-like [Anas platyrhynchos]
cbr22406762	CDQ90766	-2.08197	leukocyte receptor cluster member 8
cbr22404092	NP_001268311	-2.07968	tumor necrosis factor receptor superfamily member 5-like isoform X1
cbr22388079	CDQ56566	-2.07905	reverse partial
cbr22391292	CDQ73122	-2.07274	cystathionine beta-synthase-like [Salmo salar]
cbr22402866	XP_010894487	-2.04802	multidrug resistance-associated 9
cbr22404621	CDQ61861	-2.03836	glucose-6-phosphatase
cbr22419175	CDQ77272	-2.03774	forkhead box K2-like
cbr22415592	CDQ58028	-2.03478	nuclear receptor subfamily 1 group D member 2-like
cbr22393518	XP_010750198	-2.03053	serine threonine- kinase 26
cbr22415461	CDQ67777	-2.02028	prostaglandin G H synthase 2-like
cbr22400244	ACI69138	-2.01007	Transmembrane 50A
cbr22412682		-2.00876	titin-like isoform X2
cbr22399862	NP_001118077	-1.99882	ladderlectin-like
cbr22386048	XP_010873785	-1.99124	monocarboxylate transporter 2-like
cbr22400708	XP_010894613	-1.99067	xanthine dehydrogenase oxidase
cbr22406373	CDQ94979	-1.96772	haptoglobin-like
cbr22423520	Q9Y4K1	-1.9608	Absent in melanoma 1
cbr22408530	CDQ60773	-1.94759	high affinity copper uptake 1 [Esox lucius]
cbr22386162	CDQ92986	-1.94447	fibrinogen alpha chain-like
cbr22413181	XP_010870095	-1.93825	out at first homolog
cbr22387116	XP_010888224	-1.93198	tissue factor pathway inhibitor-like isoform X1
cbr22416760	CDQ89039	-1.89828	UDP-glucuronosyltransferase 2C1-like
cbr22405218	ACI67923	-1.8861	C-type lectin domain family 4 member E-like
cbr22396665	XP_010871027	-1.88606	complement C3-like
cbr22391372	NP_001154093	-1.87202	RNA 3 -terminal phosphate cyclase
cbr22398118	XP_006632705	-1.82962	monocarboxylate transporter 8
cbr22407465	CDQ79419	-1.81445	glycerol kinase 5
cbr22390532	CDQ94512	-1.78747	complement C1q 2
cbr22399174	NP_001117966	-1.77413	dipeptidyl peptidase 1
cbr22386798	XP_010875219	-1.75608	serum albumin
cbr22399801	XP_010898603	-1.75568	fructose-1,6-bisphosphatase 1-like
cbr22415829	CDQ94671	-1.74508	inter-alpha-trypsin inhibitor heavy chain H3-like isoform X1
cbr22409657	XP_006783399	-1.73832	inter-alpha-trypsin inhibitor heavy chain H3-like
cbr22391584	CDQ77679	1.73794	properdin P factor 3 [Oncorhynchus mykiss]
cbr22397851		1.75108	unknown
cbr22398937	CDQ72913	1.75384	type-4 ice-structuring LS-12-like
cbr22426246	B0BLT0	1.76778	Zinc finger 593
cbr22395849	XP_010901540	1.77918	very-long-chain enoyl- reductase isoform X2
cbr22409276	CDQ62073	1.80075	ATP synthase subunit mitochondrial-like
cbr22401073	CDQ63065	1.8126	78 kDa glucose-regulated
cbr22415752	AFM77867	1.82187	fatty acid delta-6 desaturase [Dicentrarchus labrax]
cbr22401072	BAD90025	1.83533	78 kDa glucose-regulated
cbr22406118	CDQ58465	1.84606	NADH dehydrogenase [ubiquinone] 1 alpha subcomplex subunit mitochondrial
cbr22399686	ACI67693	1.85026	NADH dehydrogenase [ubiquinone] flavo mitochondrial
cbr22387398	NP_001133421	1.85938	acetyl- cytosolic
cbr22389573	CDQ71185	1.86162	long-chain-fatty-acid-- ligase ACSBG2-like isoform X1 [Salmo salar]
cbr22424439	sp	1.86732	ubiquitin-conjugating enzyme E2 L3
cbr22408366	CDQ65353	1.8721	elongation of very long chain fatty acids 1-like [Sinocyclocheilus anshuiensis]
cbr22386568	ABY55262	1.89504	peptidyl-prolyl cis-trans isomerase B
cbr22418987	KKX22068	1.91079	tubulin beta-4B chain-like
cbr22397385	AGH92539	1.92176	ATP synthase subunit mitochondrial precursor [Salmo salar]
cbr22397776	NP_001158561	1.93947	Replication A 14 kDa subunit
cbr22386346	ACM09291	1.94297	cytochrome b-c1 complex subunit mitochondrial
cbr22426438		1.9462	ribosome-binding 1-like isoform X1 [Salmo salar]
cbr22391798	ACM09596	1.9479	Thioredoxin [Salmo salar]
cbr22403737	CDQ85803	1.95359	angiopoietin-related 3-like
cbr22386322	NP_001135337	1.95846	folate receptor alpha-like
cbr22406352	CDQ81593	1.95965	alkyldihydroxyacetonephosphate peroxisomal
cbr22402810	ACO09168	1.96388	fumarylacetoacetase
cbr22414222	CDQ80408	1.9653	placenta-specific gene 8 -like
cbr22403736	CDQ56248	1.96549	angiopoietin-related 3-like
cbr22407220	ACM09048	1.96611	eukaryotic translation initiation factor 2 subunit 2
cbr22411536	CDQ85167	1.97094	LYRIC [Salmo salar]
cbr22412896	NP_001158837	1.97416	tyrosine phosphatase type IVA 1
cbr22387613	CDQ87658	1.97513	glycerol-3-phosphate dehydrogenase [NAD(+)] cytoplasmic
cbr22392122	CDQ74636	1.97612	glutathione mitochondrial isoform X1
cbr22399852	NP_001118185	1.97916	Fatty acid-binding heart
cbr22397784	NP_001117942	1.9831	14-3-3 zeta [Salmo salar]
cbr22411297	CDQ69447	1.98321	probable sodium-coupled neutral amino acid transporter 6
cbr22390396	NP_001140117	1.99395	ADP-ribosylation factor 6-interacting 1
cbr22391693	NP_001158703	1.99761	Mid1-interacting 1 [Salmo salar]
cbr22418822	CDQ57862	2.00388	villin-1 [Salmo salar]
cbr22411531	CDQ68523	2.00398	Krueppel-like factor 10
cbr22409336	XP_010871129	2.00754	nuclear factor interleukin-3-regulated -like
cbr22397452	CDQ76959	2.01305	ribosomal RNA processing 1 homolog B-like isoform X1
cbr22410109	XP_010887746	2.0135	heat shock 75 mitochondrial
cbr22386224	CDQ71963	2.02401	26S proteasome non-ATPase regulatory subunit 11A
cbr22392282	CDQ69365	2.02702	Microsomal glutathione S-transferase 3
cbr22410389	CDQ78961	2.02844	phosphoethanolamine phosphocholine phosphatase isoform X1 [Stegastes partitus]
cbr22423255	Q6PHD9	2.02868	selenium-binding 1
cbr22402440	CDQ76786	2.02892	sarcoplasmic endoplasmic reticulum calcium ATPase 1-like isoform X1
cbr22422525	P35573	2.02926	amylo- 6- 4-alpha-glucanotransferase isoform X1 [Danio rerio]
cbr22405121	NP_001117948	2.03014	14-3-3 eta
cbr22398972	ACO08020	2.03139	hemoglobin subunit beta [Salmo salar]
cbr22416533	XP_010875604	2.04234	ATP-dependent Clp protease ATP-binding subunit clpX- mitochondrial [Esox lucius]
cbr22402019	ACN10193	2.04344	Hemoglobin subunit beta-1 [Salmo salar]
cbr22426426	Q08B39	2.0633	hydroxyacid-oxoacid mitochondrial
cbr22404919	CDQ84936	2.06694	26S proteasome non-ATPase regulatory subunit 7
cbr22417188	AAB40627	2.07173	cytochrome P450 1A
cbr22401180	CDQ64647	2.07191	N-acetyltransferase ESCO2
cbr22392762	CDQ61400	2.0728	bifunctional 3 -phosphoadenosine 5 -phosphosulfate synthase 2-like
cbr22402031	NP_001117980	2.07623	metallo ase inhibitor 2-like
cbr22423163	A8WGU8	2.08296	CCSMST1
cbr22398439	CDQ62486	2.08694	lamin-B1
cbr22418767	CDQ56584	2.09188	insulin-induced gene 1
cbr22394249	XP_007251374	2.10207	aortic smooth muscle [Poecilia formosa]
cbr22408924	XP_010897244	2.10592	FAM222A-like [Salmo salar]
cbr22411700	CDQ82865	2.10899	methyltransferase 2-A
cbr22415293	NP_001134006	2.11712	transketolase-like
cbr22399692	NP_001134442	2.13209	probable 8-oxo-dGTP diphosphatase NUDT15
cbr22402351	CDQ73455	2.13698	hepatoma-derived growth factor-related 2
cbr22422722	P20742	2.14113	alpha-2-macroglobulin-like isoform X2
cbr22386407	CAC44160	2.14129	non-muscle caldesmon-like [Salmo salar]
cbr22406748	XP_010871980	2.14292	interleukin enhancer-binding factor 2
cbr22402832	CDQ76507	2.14637	transmembrane protease serine 2-like
cbr22391637	WP_015176879	2.15114	transcription initiation factor TFIID subunit 2-like
cbr22420282	NP_001117185	2.15235	BRD2 [Salmo salar]
cbr22390507		2.15923	unknown
cbr22392045	ACI68163	2.15988	Mitochondrial 2-oxoglutarate malate carrier [Salmo salar]
cbr22426271	Q90XD2	2.16032	mitochondrial
cbr22390488	CDQ79892	2.16396	NLRC3-like isoform X1
cbr22387281	ACN09984	2.1659	C-type lectin lectoxin-Thr1-like [Salmo salar]
cbr22391282	XP_010874537	2.16767	prostaglandin E synthase 2 isoform X1
cbr22396221	CDQ69251	2.16772	RNA-binding FUS-like isoform X2
cbr22403869	XP_010885583	2.16807	mitochondrial-processing peptidase subunit beta
cbr22424702	0	2.17438	unknown
cbr22404411	XP_010747493	2.1766	acetyl-coenzyme A cytoplasmic-like
cbr22396876	CDQ80875	2.18099	hemogen isoform X2
cbr22415290	NP_001134006	2.18318	transketolase-like
cbr22389749	XP_010870014	2.18434	cytokine receptor-like factor 1 isoform X5
cbr22416019	ACN11370	2.1924	60 kDa heat shock mitochondrial
cbr22413269	KKF31009	2.20276	ATP synthase subunit mitochondrial
cbr22408572	ACN11138	2.20643	saccharopine dehydrogenase-like oxidoreductase
cbr22390274	CDQ93180	2.21523	serine threonine- phosphatase 5
cbr22411016	CDQ90897	2.2161	26S proteasome non-ATPase regulatory subunit 11
cbr22397062	CDQ65402	2.21939	5-oxoprolinase
cbr22390273	XP_010897205	2.23233	serine threonine- phosphatase 5
cbr22392227	XP_010870416	2.23585	delta(24)-sterol reductase
cbr22413527	CDQ86627	2.23697	interferon-related developmental regulator 2-like isoform X2
cbr22409599	ACI67473	2.23752	Mitochondrial import receptor subunit TOM20 homolog
cbr22396607	CDQ60060	2.2439	type II cytoskeletal 8-like
cbr22387452	CCG28020	2.25008	glutathione peroxidase 1-like
cbr22416281	CDQ67418	2.25174	ATP-binding cassette sub-family D member 2
cbr22387527	NP_001135046	2.2522	replication factor C subunit 5
cbr22403264	XP_010892395	2.25584	overexpressed in prosurvival 1
cbr22403237	AHG98215	2.26571	proliferating cell nuclear antigen
cbr22416790	CDQ70707	2.26857	lysine-specific demethylase 6B-like isoform X1 [Salmo salar]
cbr22399171	CDQ66407	2.27214	diacylglycerol O-acyltransferase 2
cbr22395295	CDQ79396	2.27526	DNA repair SWI5 homolog
cbr22408441	XP_010864909	2.27665	patatin-like phospholipase domain-containing 2
cbr22386538	CDQ61677	2.27712	2,4-dienoyl- mitochondrial
cbr22418765	CDQ56031	2.2856	insulin-induced gene 1
cbr22415929	CDQ65905	2.28631	tetraspanin-3-like
cbr22386757	XP_010882031	2.29724	eukaryotic translation initiation factor 3 subunit J-A-like
cbr22414853	NP_001135257	2.2994	replication A 70 kDa DNA-binding subunit isoform X1
cbr22403517	CDQ58416	2.30555	Triosephosphate isomerase
cbr22409128		2.30763	non-histone chromosomal HMG-14 [Esox lucius]
cbr22409226	XP_010884467	2.31207	chromosome alignment-maintaining phospho 1-like
cbr22398261	CDQ71825	2.31693	Alkyldihydroxyacetonephosphate peroxisomal
cbr22404224	CDQ67219	2.33264	elongation of very long chain fatty acids 2
cbr22409105	CDQ88610	2.3341	gastrula zinc finger -like isoform X1
cbr22404412	XP_006792488	2.3342	acetyl-coenzyme A cytoplasmic-like
cbr22390580	NP_001117692	2.33474	carbonic anhydrase 1-like
cbr22404500	XP_010890864	2.33637	origin recognition complex subunit 5
cbr22414454	CDQ62811	2.3427	adenylosuccinate lyase
cbr22397061	CDQ65402	2.34812	5-oxoprolinase
cbr22393818	XP_010901368	2.35567	39S ribosomal mitochondrial
cbr22412564	XP_010878957	2.35706	aminopeptidase N-like
cbr22391800	NP_001134940	2.36106	sulfotransferase family cytosolic 2B member 1-like
cbr22398082	XP_010889585	2.36243	NAD(P) mitochondrial-like
cbr22406470	ACM08892	2.36615	casein kinase II subunit alpha-like [Clupea harengus]
cbr22394212	ACI68005	2.36751	proteasome subunit beta type-7-like
cbr22401465	CDQ56829	2.36889	inverted formin-2-like
cbr22399727	XP_010892986	2.37262	nucleolar and coiled-body phospho 1-like isoform X2
cbr22426043		2.38253	zinc finger OZF-like isoform X3 [Salmo salar]
cbr22408892	CDQ59933	2.38309	cytospin-A-like isoform X2
cbr22406749	XP_010871979	2.38889	interleukin enhancer-binding factor 2
cbr22398938	CDQ80836	2.39141	type-4 ice-structuring LS-12-like
cbr22397873	CDQ61614	2.39484	NADH-cytochrome b5 reductase 2-like
cbr22426273	Q9D2R8	2.39745	28S ribosomal mitochondrial-like isoform X1 [Salmo salar]
cbr22412057	CDQ84485	2.40089	Zgc:110046 partial
cbr22404008		2.40752	unknown
cbr22404551	CDQ63575	2.40777	peptidyl-prolyl cis-trans isomerase FKBP2
cbr22393164	XP_010881987	2.41086	leucine-rich repeat-containing 56
cbr22394075	CDQ62413	2.41358	histone [Salmo salar]
cbr22416395	CDQ73094	2.4159	long-chain-fatty-acid-- ligase 1-like isoform X2 [Esox lucius]
cbr22416116	CDQ64691	2.41631	glutathione S-transferase alpha
cbr22414945	CDQ80007	2.42261	dCTP pyrophosphatase 1
cbr22426190	P98160	2.43226	basement membrane-specific heparan sulfate proteoglycan core isoform X14
cbr22418766	CDQ56584	2.43256	insulin-induced gene 1
cbr22426073	Q9EPU4	2.43796	cleavage and polyadenylation specificity factor subunit 1
cbr22416839	CDQ63557	2.43879	EH domain-containing 1-like [Salmo salar]
cbr22409522	CDQ59758	2.441	ornithine decarboxylase
cbr22392092	XP_010868557	2.44236	cysteine sulfinate decarboxylase
cbr22421457	Q92088	2.44787	cytochrome P450 2M1-like
cbr22390728	ACI68448	2.45335	fatty acid-binding intestinal-like
cbr22390272	XP_010889260	2.46239	tropomyosin alpha-1 chain-like isoform X2
cbr22398454	CDQ88278	2.46395	phosphotriesterase-related
cbr22392219	CDQ66861	2.46779	lysosome-associated membrane glyco 3
cbr22402125	CAM12465	2.4717	beta tubulin [Psammocora stellata]
cbr22426470		2.47171	unnamed protein product, partial
cbr22391438		2.47664	unknown
cbr22426475		2.49724	prolyl 3-hydroxylase 1-like
cbr22424043		2.5031	U2 snRNP-associated SURP motif-containing -like isoform X2
cbr22395384	CDQ82272	2.50844	Nucleophosmin
cbr22409521	CDQ56098	2.51008	ornithine decarboxylase
cbr22418026	CDQ61130	2.5246	lymphoid-specific helicase isoform X2
cbr22406890	CDQ73208	2.52702	L-asparaginase-like isoform X2
cbr22403281	CDQ77365	2.52828	transmembrane 249
cbr22395192	CDQ60365	2.53411	apoptosis-enhancing nuclease-like
cbr22400001	NP_001135210	2.53448	pyridine nucleotide-disulfide oxidoreductase domain-containing 2
cbr22413503	XP_010865866	2.54247	chromosome transmission fidelity 18 homolog
cbr22426795		2.55902	Transmembrane serine 2 precursor [Salmo salar]
cbr22394797	CDQ57774	2.56867	kelch 41
cbr22386843	CDQ86465	2.57204	Methylosome subunit pICln
cbr22400347	XP_010766585	2.5828	thioredoxin reductase 3
cbr22399502	CDQ56179	2.58397	Transforming acidic coiled-coil-containing 3
cbr22408967	CDQ78924	2.58611	structural maintenance of chromosomes 4
cbr22424916		2.58687	RAD1-interacting nuclear orphan 1
cbr22386537		2.58822	unknown
cbr22391309	XP_010869042	2.59002	mitochondrial
cbr22400817	NP_001118023	2.59042	Hemoglobin subunit alpha [Salmo salar]
cbr22403023	CDQ91286	2.59074	matrilin-4 isoform X2
cbr22407683	XP_010897942	2.59196	solute carrier organic anion transporter family member 1C1-like
cbr22413217	CDQ65486	2.597	synaptotagmin 2 [Esox lucius]
cbr22412204	XP_010894260	2.60171	26S proteasome non-ATPase regulatory subunit 1
cbr22421191	Q5XK83	2.6035	DNA replication licensing factor MCM4
cbr22387438	CDQ70993	2.6102	amylo- 6- 4-alpha-glucanotransferase isoform X1 [Danio rerio]
cbr22392152		2.61667	unknown
cbr22406439	XP_010895917	2.62515	cysteine-rich and transmembrane domain-containing 1 [Esox lucius]
cbr22414142	ACN60278	2.64395	gelsolin-like isoform X1
cbr22411762	CDQ73491	2.64519	NADP-dependent malic enzyme
cbr22397336	NP_001134570	2.65287	kynurenine formamidase
cbr22426918		2.65403	inner centromere -like
cbr22415517		2.66993	ribosome-binding 1-like isoform X1 [Salmo salar]
cbr22401476	CDQ89183	2.67039	nucleolar and spindle-associated 1-like isoform X1
cbr22403422	XP_004607860	2.67192	calmodulin isoform X1
cbr22407151	CDQ75583	2.68913	DNA replication complex GINS SLD5
cbr22395817	CDQ59728	2.69175	LBH-like [Esox lucius]
cbr22386769	CDQ69000	2.69387	apical endosomal glyco
cbr22400348	CDQ60076	2.6959	thioredoxin reductase cytoplasmic-like
cbr22393764	CDQ98121	2.70004	serine threonine- kinase N2-like
cbr22414539	CDQ64595	2.70652	long-chain-fatty-acid-- ligase ACSBG2-like [Sinocyclocheilus grahami]
cbr22406419	NP_001133964	2.71061	tubulin-folding cofactor B isoform X1 [Esox lucius]
cbr22426450		2.71227	unknown
cbr22411327	CDQ56476	2.71754	kinesin KIF2C isoform X2
cbr22390433	NP_001134313	2.74768	Tubulin beta-2C chain [Salmo salar]
cbr22390526	ACI68724	2.75073	AMBP-like
cbr22411353	CDQ58407	2.75773	replication A 32 kDa subunit
cbr22421934	A7YT82	2.76106	glycylpeptide N-tetradecanoyltransferase 2
cbr22406585	CDQ58594	2.76197	intraflagellar transport 22 homolog
cbr22409920	CDQ88062	2.76629	transmembrane 97
cbr22387581	NP_001133588	2.77188	lathosterol oxidase
cbr22391294	CDQ65788	2.78451	prostamide prostaglandin F synthase
cbr22415291	NP_001134006	2.81883	transketolase-like
cbr22423266		2.82844	calnexin-like isoform X2
cbr22397384	CDQ61329	2.83196	bone morphogenetic 5
cbr22409318	CDQ73875	2.83519	ribonucleoside-diphosphate reductase large subunit
cbr22386647	CDQ80316	2.84573	HAUS augmin-like complex subunit 1
cbr22390300	CDQ90191	2.85227	2 -deoxynucleoside 5 -phosphate N-hydrolase 1
cbr22424663		2.85546	round spermatid basic 1
cbr22399166	XP_010892858	2.86241	DNA ligase 1
cbr22395550	XP_008286968	2.88209	3-keto-steroid reductase-like
cbr22414586	CDQ91091	2.90677	centromere M
cbr22419767	CDQ63767	2.91545	collagen alpha-1(I) chain-like isoform X1
cbr22387618	XP_010877660	2.9272	ezrin isoform X1 [Lepisosteus oculatus]
cbr22405122	CDQ66794	2.93656	ATPase family AAA domain-containing 3A
cbr22390720	AAD13610	2.94181	estrogen receptor alpha
cbr22403697	CDQ94556	2.94545	leucine-rich repeat and immunoglobulin-like domain-containing nogo receptor-interacting 1-B
cbr22386149	AGX13926	2.94931	estrogen receptor isoform X2 [Salmo salar]
cbr22411888	NP_001135274	2.95929	glutamate--cysteine ligase catalytic subunit
cbr22392093	CDQ91985	2.96008	cysteine sulfinic acid decarboxylase-like [Salmo salar]
cbr22404619	XP_010893910	2.96241	phosphatase 1 regulatory subunit 3C-B-like
cbr22416849	CDQ77961	2.96532	lysine-specific demethylase 6B-like isoform X1 [Esox lucius]
cbr22418988	AAH08006	2.96845	tubulin beta-4B chain isoform X1 [Mandrillus leucophaeus]
cbr22407279	CDQ70721	2.97534	cytoglobin [Oncorhynchus mykiss]
cbr22392508	CDQ59786	3.00425	Cystatin-F precursor [Salmo salar]
cbr22406959	NP_001134645	3.01001	Cysteine and glycine-rich 2
cbr22391355	CDQ62747	3.01617	tricarboxylate transport mitochondrial-like
cbr22400412	XP_010876313	3.02157	3-hydroxy-3-methylglutaryl-Coenzyme A reductase
cbr22401721	CDQ85413	3.03525	peripherin-2-like
cbr22402673	XP_010870680	3.0396	centromere R-like isoform X2
cbr22410555	XP_010885037	3.0429	transcription factor Dp-1 [Oryzias latipes]
cbr22404978	NP_001134491	3.05552	centromere N
cbr22395520	CDQ66962	3.05845	gastrotropin-like
cbr22403075	CDQ66813	3.05872	cyclin-dependent kinase inhibitor 1-like isoform X2
cbr22426741		3.05952	inner centromere -like
cbr22391649	XP_010872742	3.06023	kinetochore Nuf2
cbr22409617	CDQ74478	3.06499	Tetraspanin-13
cbr22389496	XP_010866765	3.07625	mitochondrial sodium hydrogen exchanger 9B2-like
cbr22393568	CDQ61400	3.07754	bifunctional 3 -phosphoadenosine 5 -phosphosulfate synthase 2-like
cbr22414949	CDQ98836	3.08634	glucose-6-phosphate 1-dehydrogenase isoform X1
cbr22406481	CCC15141	3.0967	suppressor of cytokine signaling 2-like [Salmo salar]
cbr22392507	CDQ61166	3.09721	Cystatin-F precursor [Salmo salar]
cbr22409983	CDQ59987	3.1044	bridging integrator 2
cbr22402890	NP_001133934	3.12892	methylosome 50
cbr22409061	CDQ79187	3.13425	lamina-associated polypeptide isoforms beta gamma-like isoform X1
cbr22415295	NP_001134006	3.14721	transketolase-like
cbr22406518	XP_010883601	3.14778	cytosolic 5 -nucleotidase 3A isoform X1
cbr22390719	XP_010866157	3.1502	methylsterol monooxygenase 1
cbr22390215	NP_001134682	3.15704	sister chromatid cohesion DCC1
cbr22404115	NP_001140135	3.1869	centromere Q
cbr22403643	XP_010865010	3.19496	LRR and PYD domains-containing 3-like
cbr22402656	CDQ69815	3.20112	prostaglandin reductase 1
cbr22397737	XP_010888396	3.20802	CIP2A
cbr22419068	NP_001133863	3.21783	transforming growth factor-beta-induced ig-h3
cbr22412005	CDQ89215	3.22118	Borealin [Salmo salar]
cbr22406579	CDQ61016	3.22416	Fanconi anemia group D2 [Esox lucius]
cbr22412429	CDQ87522	3.2323	diphosphomevalonate decarboxylase
cbr22403770	CDQ62240	3.2442	Low density lipo receptor adapter partial
cbr22417598	CDQ76320	3.24907	targeting for Xklp2 isoform X3
cbr22390756	AGB56854	3.25619	Glutathione transferase omega-1 [Salmo salar]
cbr22386547	ACO09698	3.25876	sulfotransferase 6B1-like
cbr22391917	CDQ62304	3.26089	cyclin-A2
cbr22410873	XP_010890656	3.27187	WD repeat and HMG-box DNA-binding 1
cbr22387259	NP_001135059	3.28369	RAD52 motif-containing 1 isoform X1
cbr22406291	XP_006790072	3.29405	phosphoserine aminotransferase
cbr22388498	XP_010883294	3.2985	beta-2-glyco 1-like
cbr22389956	CDQ80483	3.30045	FAM111A-like [Salmo salar]
cbr22426541	Q2TB90	3.30509	hexokinase HKDC1
cbr22418027	CDQ88400	3.30948	lymphoid-specific helicase isoform X2
cbr22417722	ACN11326	3.31375	PDZ and LIM domain 2-like
cbr22396014	ACO14251	3.33662	SH3 domain-binding glutamic acid-rich
cbr22414048	AGH92614	3.3461	LSM12 homolog
cbr22401930	NP_001135130	3.34893	Phosphoserine phosphatase [Salmo salar]
cbr22409317	CDQ73875	3.35334	ribonucleoside-diphosphate reductase large subunit
cbr22394327	CDQ95331	3.36251	Spindly isoform X1
cbr22414944	CDQ87896	3.36274	Aurora kinase A
cbr22402032	NP_001117980	3.36922	metallo ase inhibitor 2-like
cbr22426308	Q08BH7	3.38445	Ubiquitin-conjugating enzyme E2 T
cbr22386603	NP_001135348	3.39693	DNA primase small subunit
cbr22387444	CDQ91545	3.4013	tripartite motif-containing 16 [Esox lucius]
cbr22409542	ACN11037	3.40546	DNA replication licensing factor MCM5
cbr22386166	CDQ86801	3.40803	nucleolar and spindle-associated 1-like isoform X2
cbr22414106	XP_008282969	3.41195	cytosolic 10-formyltetrahydrofolate dehydrogenase-like
cbr22394921	CDQ80483	3.41638	FAM111A-like [Salmo salar]
cbr22413387	CDQ63939	3.41832	hexokinase HKDC1
cbr22407380	NP_001118132	3.44391	cell division cycle 2 isoform X1 [Salmo salar]
cbr22394864	CDQ56389	3.44993	centromere-associated E-like
cbr22400527	XP_010896346	3.4658	epidermal growth factor receptor kinase substrate 8 isoform X1 [Lepisosteus oculatus]
cbr22387585	XP_010866414	3.4696	3-beta-hydroxysteroid-Delta(8),Delta(7)-isomerase
cbr22395561	CDQ70332	3.47681	DNA replication licensing factor MCM7
cbr22387499	CDQ80092	3.49234	DNA replication licensing factor MCM6
cbr22400723	CDQ92627	3.51004	origin recognition complex subunit 1 isoform X3
cbr22426331	O13024	3.51217	inner centromere isoform X2
cbr22401601	CDQ61296	3.53943	condensin complex subunit 2
cbr22391495	CDQ73529	3.53998	geminin isoform X2
cbr22412455		3.54329	unknown
cbr22426225	Q01449	3.56173	myosin regulatory light chain atrial isoform
cbr22395252	CBN80715	3.56619	T-complex 11 homolog
cbr22409516	ACN11057	3.57381	retinol dehydrogenase 12
cbr22387619	XP_006625981	3.58812	ezrin isoform X2
cbr22420625	Q9UHC6	3.5912	contactin-associated -like 2
cbr22394389	ACM09646	3.60218	growth arrest and DNA damage-inducible GADD45 alpha-like
cbr22413026	CDQ81260	3.60481	Chromatin assembly factor 1 subunit B
cbr22394035	CDQ71726	3.61582	6-phosphogluconate decarboxylating
cbr22412882	CDQ61050	3.62595	isopentenyl-diphosphate Delta-isomerase 1
cbr22402451	NP_001133495	3.63103	ribonucleoside-diphosphate reductase subunit M2
cbr22395285	XP_007563963	3.65681	bifunctional lysine-specific demethylase and histidyl-hydroxylase NO66-like
cbr22418820	CDQ57293	3.66725	villin-1 [Salmo salar]
cbr22408117	CDQ70202	3.67843	glutathione S-transferase P [Salmo salar]
cbr22399579	CDQ98850	3.6985	ubiquilin-1 isoform X2
cbr22404183	ACI67373	3.70304	stathmin-like [Pundamilia nyererei]
cbr22389528	CDQ71566	3.70389	Ester hydrolase C11orf54 homolog
cbr22405854	CDQ61919	3.71738	centromere T
cbr22400103	XP_010865437	3.72084	abnormal spindle-like microcephaly-associated
cbr22426645		3.72746	uncharacterized oxidoreductase -like
cbr22417054	CDQ77800	3.74599	kinetochore-associated DSN1 homolog
cbr22386817	ACN60301	3.753	Condensin complex subunit 3
cbr22390472	NP_001139898	3.75663	transaldolase
cbr22390229	CDQ72558	3.77096	disks large-associated 5 isoform X1
cbr22413470	CDQ75446	3.77874	6-phosphofructo-2-kinase fructose-2,6-bisphosphatase isoform X4
cbr22399784	ABY21331	3.78402	lipocalin-like
cbr22404135	ABW77503	3.78664	gastric inhibitory partial
cbr22424669	Q91V92	3.79917	ATP-citrate synthase isoform X3
cbr22401383	XP_010886490	3.80524	structural maintenance of chromosomes 2
cbr22392911	CDQ69310	3.80914	exonuclease 1-like [Sinocyclocheilus grahami]
cbr22402450	CDQ59208	3.82178	ribonucleoside-diphosphate reductase subunit M2
cbr22413390	CDQ63939	3.84109	hexokinase HKDC1
cbr22408411	CDQ63648	3.86262	delta(14)-sterol reductase
cbr22387366	XP_001635208	3.86792	[Nematostella vectensis]
cbr22401600	CDQ61296	3.8767	condensin complex subunit 2
cbr22409935	CDQ71852	3.87856	dual specificity kinase Ttk-like isoform X1 [Salmo salar]
cbr22407089	CDQ67700	3.88015	lanosterol 14-alpha demethylase
cbr22398649	XP_010883300	3.88163	zinc finger 628-like
cbr22395868	XP_010862324	3.90276	mitochondrial pyruvate carrier 2
cbr22416851	CDQ70707	3.90707	lysine-specific demethylase 6B-like
cbr22400811	CDQ81479	3.92818	cyclin-A2-like [Sinocyclocheilus anshuiensis]
cbr22421344	O60669	3.92986	monocarboxylate transporter 2-like
cbr22426359	P30308	3.93133	M-phase inducer phosphatase 3
cbr22413497	NP_001167097	3.94041	DNA replication licensing factor mcm2
cbr22393281	CDQ84654	3.94841	kelch 20
cbr22396878	CDQ60803	3.95193	Ubiquitin-conjugating enzyme E2 C [Salmo salar]
cbr22399890	XP_010880902	3.95388	kinetochore-associated NSL1 homolog
cbr22396740	CDQ98150	3.95526	Structural maintenance of chromosomes 2
cbr22426408	P56389	3.95775	cytidine deaminase-like
cbr22416679	CDQ94907	3.9691	SLIT and NTRK 3
cbr22409881	CDQ82595	3.97938	valacyclovir hydrolase
cbr22397029	CDQ68046	3.98108	NAD-dependent deacetylase sirtuin-3-like
cbr22421439	Q8K009	3.98194	mitochondrial 10-formyltetrahydrofolate dehydrogenase
cbr22410947	CDQ79295	3.98442	proline-rich 11 isoform X1
cbr22398088	CDQ71666	3.98629	dynein light chain Tctex-type 1
cbr22402311	XP_010885113	3.98938	DNA repair complementing XP-G cells isoform X1 [Esox lucius]
cbr22403030	CDQ80977	3.99192	aurora kinase B-like
cbr22393133	CDQ66406	3.99259	2-acylglycerol O-acyltransferase 2
cbr22393510	XP_010864019	3.99551	zwilch homolog
cbr22416435	NP_001133452	3.99659	acyl- desaturase-like
cbr22399125	XP_010873739	4.00157	kinesin KIF23 isoform X3
cbr22387344	CDQ87394	4.00645	baculoviral IAP repeat-containing -like
cbr22422442		4.01402	lysine-specific demethylase 6B-like isoform X1 [Esox lucius]
cbr22400921	CDQ95598	4.01454	PREDICTED: uncharacterized protein LOC106575653 isoform X1
cbr22400397	CDQ70753	4.01462	kinetochore Spc24
cbr22422017	Q86UX2	4.01665	inter-alpha-trypsin inhibitor heavy chain H5
cbr22405220	CDQ57852	4.01854	lanosterol synthase
cbr22420010	CDQ68433	4.02032	breast cancer anti-estrogen resistance 3-like isoform X3
cbr22398545	NP_001167050	4.02595	condensin complex subunit 3
cbr22394397	CDQ75906	4.02832	coiled-coil domain-containing 83
cbr22416397	CDQ81696	4.03943	long-chain-fatty-acid-- ligase 1-like isoform X2
cbr22392283	CDQ69365	4.0491	Microsomal glutathione S-transferase 3
cbr22419849		4.05343	PREDICTED: uncharacterized protein LOC106606290 isoform X4
cbr22399681	NP_001133850	4.05749	farnesyl pyrophosphate synthase
cbr22411516	XP_010894476	4.0645	rho guanine nucleotide exchange factor 40-like
cbr22391854	CDQ70106	4.0648	carboxy-terminal kinesin 2-like isoform X1 [Sinocyclocheilus rhinocerous]
cbr22404277	CDQ64149	4.07502	G2 mitotic-specific cyclin-B1
cbr22394842	CDQ93956	4.07558	pleckstrin homology-like domain family A member 1
cbr22416465	CDQ61263	4.08312	collagen alpha-1(XXVII) chain B-like
cbr22403658	CDQ81926	4.08341	chromatin assembly factor 1 subunit A
cbr22406068	CDQ56254	4.09564	SH3-containing GRB2 3-interacting 1
cbr22403005	ACH85342	4.09605	Gig2 [Danio rerio]
cbr22393649	CDQ91311	4.09862	DNA ligase 1
cbr22404279	CDQ69584	4.09904	antigen KI-67 isoform X1
cbr22397282	XP_010901426	4.11088	serine threonine- kinase PLK1
cbr22393001	CDQ69000	4.11286	apical endosomal glyco
cbr22391436		4.1307	unknown
cbr22391797	ACO08388	4.1329	Thioredoxin [Salmo salar]
cbr22388649	CDQ56795	4.14093	squalene synthase isoform X1
cbr22422881		4.14285	chromosome-associated kinesin KIF4A
cbr22423140	Q60FX9	4.15398	G2 mitotic-specific cyclin-B2-like
cbr22395823	CDQ62145	4.15511	DNA excision repair ERCC-6-like
cbr22393187	NP_001133638	4.20961	DNA primase large subunit-like
cbr22392199	CDQ58137	4.23127	cell division cycle 20 homolog
cbr22420007	CDQ68433	4.23461	breast cancer anti-estrogen resistance 3-like isoform X3
cbr22386832		4.23559	unknown
cbr22401709	XP_010868848	4.25584	M-phase inducer phosphatase 1-B-like isoform X5 [Salmo salar]
cbr22394545	NP_001133768	4.26009	G2 mitotic-specific cyclin-B3
cbr22384958	CDQ80957	4.2632	myosin light chain kinase skeletal cardiac muscle-like isoform X1
cbr22412983	CDQ64299	4.2806	RAD51-associated 1
cbr22399742	CDQ67881	4.2815	acetyl- carboxylase 1 isoform X1 [Salmo salar]
cbr22398186	CDQ71380	4.31754	CASC5 [Sinocyclocheilus anshuiensis]
cbr22424094	P43346	4.32363	deoxycytidine kinase-like
cbr22399744	CDQ70270	4.33669	hydroxymethylglutaryl- cytoplasmic-like isoform X2
cbr22393572	CDQ66213	4.34331	N-lysine methyltransferase SETD8-like
cbr22410386	CDQ68380	4.35497	acetyl- carboxylase 2 isoform X4
cbr22421382	P41515	4.37641	DNA topoisomerase 2-alpha
cbr22391982	CDQ72398	4.37693	aurora kinase B-like
cbr22388664	CDQ74597	4.39618	EMILIN-2 isoform X2
cbr22394477	CDQ62288	4.41195	YD008 [Salmo salar]
cbr22408442	CDQ77920	4.43192	patatin-like phospholipase domain-containing 2
cbr22416853	CDQ70707	4.4354	lysine-specific demethylase 6B-like
cbr22402570	CDQ68289	4.44188	timeless homolog
cbr22410516	CDQ82410	4.44574	G1 S-specific cyclin-E2 isoform X1
cbr22390502	XP_010863513	4.45865	mid1-interacting 1-B-like
cbr22399252	CDQ86257	4.46443	unnamed protein product
cbr22401604	CDQ81583	4.48516	mis18-binding 1
cbr22403695	XP_010874312	4.48697	centromere-associated E isoform X1
cbr22393504	NP_001139829	4.50919	MIS12 homolog
cbr22390110	NP_001167378	4.521	HGV2 [Salmo salar]
cbr22409745	CDQ80869	4.53441	sperm-associated antigen 5
cbr22399783	ACI68588	4.56188	lipocalin-like
cbr22386574	CDQ72825	4.56459	Deoxycytidylate deaminase
cbr22412022	XP_010895594	4.58696	cysteine-rich 2-like
cbr22414259	XP_010875339	4.62777	acetoacetyl- synthetase
cbr22397485	CDQ99577	4.64278	trichohyalin-like isoform X1 [Poecilia formosa]
cbr22395728	CDQ74090	4.67307	endonuclease 8-like 3
cbr22386461	CDQ87141	4.67454	Securin [Salmo salar]
cbr22411239	CDQ86382	4.68095	hepatocyte cell adhesion molecule-like
cbr22403311	XP_010892015	4.68604	nuclear mitotic apparatus 1 isoform X1
cbr22405444	CDQ74602	4.691	thymidylate synthase
cbr22403285	CDQ58420	4.69177	cell division cycle-associated 3
cbr22407198	XP_010867038	4.71447	3-hydroxy-3-methylglutaryl-Coenzyme A reductase
cbr22398032	CDQ67857	4.71663	cytoskeleton-associated 2-like
cbr22392979	CDQ61451	4.72767	regulator of cytokinesis 1 isoform X1
cbr22406276	CDQ80326	4.73111	kinetochore-associated 1
cbr22422970	Q9H8V3	4.73161	ECT2 isoform X1 [Danio rerio]
cbr22395402	NP_001158868	4.74182	inner centromere isoform X3
cbr22403267	CDQ90425	4.76903	hyaluronan mediated motility receptor
cbr22393322	CDQ86564	4.78495	cell cycle checkpoint control RAD9A
cbr22397258	CDQ60170	4.81938	cytoskeleton-associated 5-like
cbr22404278	CDQ85047	4.81992	cyclin B
cbr22391883	ACI70000	4.82601	peptidyl-prolyl cis-trans isomerase-like 1
cbr22415749	CDQ91356	4.84711	importin subunit alpha-1-like
cbr22397212	CDQ69431	4.84757	Transforming acidic coiled-coil-containing 3
cbr22412871	XP_010870565	4.85133	PREDICTED: uncharacterized protein LOC106584130
cbr22397325	XP_010864162	4.85169	hyaluronan mediated motility receptor isoform X2
cbr22397466	CDQ92694	4.9278	nicotinamide riboside kinase 2
cbr22401474	CDQ62947	4.94216	matrilin-3-like isoform X1 [Salmo salar]
cbr22398100	NP_001139988	4.97382	DNA replication complex GINS PSF1
cbr22405312		4.99184	unknown
cbr22421447	Q92038	4.99337	acyl- desaturase-like [Salmo salar]
cbr22421407	Q9CPV5	5.01201	polyamine-modulated factor 1-like
cbr22399615	CDQ63373	5.08058	lymphokine-activated killer T-cell-originated kinase
cbr22426350	Q5ZKQ6	5.08432	DNA polymerase epsilon subunit 2
cbr22396570	XP_010894730	5.08875	mitochondrial-like
cbr22396194		5.09438	unknown
cbr22423358	Q14534	5.1129	squalene monooxygenase
cbr22387597		5.11565	PREDICTED: uncharacterized protein LOC106604291
cbr22399501	CDQ69430	5.1919	transforming acidic coiled-coil-containing 3
cbr22403004	CDQ80828	5.20506	cell division cycle-associated 7
cbr22414993	CDQ69370	5.20918	DNA replication complex GINS PSF2
cbr22421449	Q92038	5.21457	acyl- desaturase-like [Salmo salar]
cbr22407199	XP_010867038	5.2682	3-hydroxy-3-methylglutaryl-Coenzyme A reductase
cbr22400104	CDQ85779	5.29244	abnormal spindle-like microcephaly-associated homolog
cbr22416291	CDQ57802	5.31964	cell division cycle-associated 7
cbr22393440	CDQ60385	5.37862	cytokine-inducible SH2-containing -like
cbr22417597	CDQ76320	5.38768	targeting for Xklp2 isoform X1
cbr22396921	CDQ69645	5.39563	B-cadherin-like isoform X2
cbr22391462	CDQ78317	5.48072	DNA polymerase epsilon subunit 2
cbr22410997	NP_001134786	5.4832	replication factor C subunit 2
cbr22412448	NP_001134183	5.49081	mitotic spindle assembly checkpoint MAD2A
cbr22425962	P12276	5.53785	fatty acid synthase
cbr22409765	XP_010888829	5.53814	vitamin D 25-hydroxylase
cbr22402522	CDQ93423	5.55646	regulator of cytokinesis 1-like
cbr22408034	XP_010863270	5.5927	squalene synthase isoform X2
cbr22387500	CDQ65691	5.69263	bridging integrator 2-like isoform X1 [Salmo salar]
cbr22395403		5.72025	unknown
cbr22416349	CDQ82845	5.72218	actin-binding anillin-like isoform X3
cbr22394870	CDQ71805	5.84038	Zgc:110687 [Danio rerio]
cbr22390424	KKF28480	5.87296	mitochondrial-like
cbr22426183	P11029	5.91322	acetyl- carboxylase 1 isoform X5
cbr22416292	CDQ57169	5.94175	cell division cycle-associated 7
cbr22391362	CDQ67454	6.17743	centromere O-like
cbr22409934	CDQ61328	6.2288	3-hydroxymethyl-3-methylglutaryl- cytoplasmic
cbr22404217	CDQ61316	6.22986	microcephalin isoform X1
cbr22401768	CDQ66580	6.23161	phosphatase 1 regulatory subunit 3C
cbr22405862	CDQ74025	6.23273	ZW10 interactor-like
cbr22411254	CDR00687	6.23702	zinc finger 345-like
cbr22392603	AEL31454	6.2429	alpha-crystallin A chain
cbr22385122	CDQ72688	6.24469	multiple epidermal growth factor-like domains 6
cbr22403312	CDQ88905	6.24555	nuclear mitotic apparatus 1 isoform X1
cbr22400025	CDQ61988	6.25063	rac GTPase-activating 1-like
cbr22400803	CDQ81327	6.25595	unnamed protein product
cbr22402045		6.25809	unknown
cbr22395867	ACI69500	6.26003	mitochondrial pyruvate carrier 2
cbr22427573		6.26783	MCM domain-containing 2
cbr22403258	CDQ85291	6.29634	piezo-type mechanosensitive ion channel component 2-like
cbr22404038	XP_010864337	6.30078	crossover junction endonuclease EME1
cbr22387767	XP_011612178	6.30197	myosin heavy chain
cbr22417733	CDQ66540	6.30639	rho GTPase-activating 11A-like isoform X2
cbr22403486	CDQ90072	6.3064	peptidase inhibitor 15
cbr22408376	XP_003443447	6.3122	elongation of very long chain fatty acids 6
cbr22410554	CDQ62546	6.33715	transcription factor Dp-2-like isoform X2
cbr22420011	CDQ68433	6.33715	breast cancer anti-estrogen resistance 3-like isoform X3
cbr22408419	CDR00646	6.34042	OX-2 membrane glyco -like
cbr22389629	CDQ83525	6.3421	cytokine receptor-like factor 1 isoform X2
cbr22417889	XP_011600797	6.35486	SLC2A4 regulator isoform X1
cbr22388323	CDQ91205	6.3605	1-phosphatidylinositol 4,5-bisphosphate phosphodiesterase epsilon-1 isoform X1
cbr22422024		6.37984	desmoplakin-like isoform X1
cbr22398655	XP_010893417	6.38187	BMP retinoic acid-inducible neural-specific 3-like
cbr22394643	XP_009054037	6.4127	hypothetical protein LOTGIDRAFT_175170 [Lottia gigantea]
cbr22401791	XP_010904495	6.41672	nuclear distribution nudE homolog 1-like
cbr22418316	CDQ72431	6.44169	transcription factor E2F8
cbr22391903	CDQ56832	6.44459	small kinetochore-associated -like [Sinocyclocheilus rhinocerous]
cbr22397251	CDQ90778	6.44773	serine threonine- kinase PDIK1L-like
cbr22394664	CDQ57185	6.44929	myosin-IIIb isoform X3
cbr22392746		6.49037	serine threonine- kinase WNK2-like isoform X2
cbr22405142		6.51589	nectin-4-like isoform X2
cbr22408805	CDQ84225	6.52409	ras GTPase-activating IQGAP3
cbr22405141		6.52756	nectin-4-like isoform X2
cbr22405353	CDQ84788	6.56802	piggyBac transposable element-derived 3-like isoform X1 [Salmo salar]
cbr22427158		6.60486	insertion element IS630 uncharacterized 39 kDa -like
cbr22405433	XP_010868104	6.60845	echinoderm microtubule-associated -like 6 isoform X3
cbr22425963		6.61656	unknown
cbr22391941	CDF77022	6.62545	glycine mitochondrial
cbr22392824	CAG14230	6.66795	flap endonuclease 1
cbr22386183		6.68179	unknown
cbr22387142	CDQ70796	6.68666	urokinase plasminogen activator surface receptor-like
cbr22399452	XP_010868104	6.70426	echinoderm microtubule-associated -like 6 isoform X2
cbr22417227	CDQ80326	6.71602	kinetochore-associated 1
cbr22422971	Q9H8V3	6.72734	ECT2 isoform X3
cbr22396151	BAD52074	6.74186	G2 mitotic-specific cyclin-B3-like
cbr22420720		6.74232	cannabinoid receptor 2-like [Salmo salar]
cbr22419644		6.76361	unknown
cbr22397721	CDQ74053	6.78997	popeye domain-containing 3-like
cbr22420502	CDQ85301	6.8021	kinesin KIF20B
cbr22414441		6.80414	unnamed protein product
cbr22391902	CDQ71379	6.84104	small kinetochore-associated [Stegastes partitus]
cbr22398816	XP_010885005	6.87925	aurora borealis
cbr22403507	CDQ68492	6.8947	centromere L
cbr22425066		6.89579	PRRC2C-like isoform X1 [Salmo salar]
cbr22408417	ADV36649	6.92254	OX-2 membrane glyco -like
cbr22394884	CDQ96815	6.92948	echinoderm microtubule-associated -like 6 isoform X3
cbr22393310		6.93042	unknown
cbr22426453		6.97744	N-acetyltransferase ESCO2-like
cbr22427256		7.00721	unknown
cbr22393695	CDQ73118	7.0344	mid1-interacting 1
cbr22401614	CDQ55992	7.04675	SHC SH2 domain-binding 1
cbr22396079	CDQ63081	7.05589	chromosome transmission fidelity 8 homolog
cbr22405277	CDQ93802	7.12065	zinc finger 501-like isoform X1
cbr22410410	CDQ89673	7.13457	downstream neighbor of Son
cbr22393980	XP_010888212	7.19292	isoprenoid synthase domain-containing isoform X1
cbr22406732	CDQ58880	7.21327	phosphatidylinositol transfer alpha isoform-like
cbr22410514	CDQ83602	7.30087	G1 S-specific cyclin-E2 isoform X1
cbr22390343	CDQ61186	7.35644	solute carrier family facilitated glucose transporter member 9-like
cbr22396287	NP_001134250	7.39212	sperm flagellar 1
cbr22390889	CDQ76171	7.3925	Spindle and kinetochore-associated 3
cbr22393468	XP_005923126	7.41481	sodium hydrogen exchanger 7
cbr22387978	XP_010894186	7.4195	alpha-actinin- partial
cbr22388230	CDQ71405	7.51352	small integral membrane 24
cbr22403171	CDQ56927	7.53764	outer dense fiber 2-like isoform X2
cbr22405823	XP_007248181	7.54065	chromatin complexes subunit BAP18 isoform X2
cbr22395822	CDQ62145	7.55637	DNA excision repair ERCC-6-like
cbr22403286	CDQ80451	7.55776	Cell division cycle-associated 3
cbr22386960	CDQ71805	7.57264	Zgc:110687 [Danio rerio]
cbr22421469	O43683	7.58867	mitotic checkpoint serine threonine- kinase BUB1 isoform X2
cbr22412029	CDQ75460	7.67744	centrosomal of 83 kDa isoform X1 [Maylandia zebra]
cbr22409682	CDQ68813	7.73903	Potassium voltage-gated channel subfamily E member 2
cbr22418317	CDQ72431	7.7548	transcription factor E2F8
cbr22423461		7.76341	epsin [Schizosaccharomyces japonicus yFS275]
cbr22418856	CDQ68228	7.77726	myosin-7B isoform X2
cbr22397484	CDQ99577	7.91502	golgin subfamily A member 6 partial
cbr22393326	ABB84863	7.93616	GTP-binding Rhes-like
cbr22420008	CDQ62194	7.93961	breast cancer anti-estrogen resistance 3-like isoform X3
cbr22426481		7.94119	N-acetyltransferase ESCO2-like
cbr22406248	XP_010865437	7.94444	abnormal spindle-like microcephaly-associated
cbr22386458	3MM0_A	8.18502	AChain Crystal Structure Of Avidin
cbr22398262	CDQ81593	8.18601	alkyldihydroxyacetonephosphate peroxisomal
cbr22397257	CDQ60170	8.27661	cytoskeleton-associated 5 isoform X3
cbr22426425		8.40086	unknown
cbr22408375	XP_010727795	8.45203	elongation of very long chain fatty acids 6
cbr22403288	CDQ58420	8.46055	cell division cycle-associated 3
cbr22409741	CDQ79951	8.51343	replication factor C subunit 4
cbr22387349	CDQ70201	8.5155	Glutathione S-transferase P
cbr22388311	CDQ74597	8.60571	EMILIN-2 isoform X2
cbr22393280	XP_008274651	8.76157	kelch 20
cbr22389759	CDQ81697	8.89795	centromere U
cbr22407885	CDQ82772	9.42157	glucokinase-like isoform X2 [Salmo salar]

## Sheet: Table S2
Table S2: Genes differentially expressed between small transgenic (TSmall) and non-transgenic (NTSmall) fish with a ≥ 3 fold change in expression level. Negative log2Ratios indicate genes that had higher expression levels in NTSmall while positive values are genes with higher expression levels in TSmall.
Gene ID (n=1518)	Accession	log2Ratio (TSmall/NTSmall)	Description
cbr22419639	CDQ87863	-12.9066	apolipo A-IV-like	713
cbr22391633	CDQ75288	-10.816	carbonic anhydrase 4-like	805
cbr22416739		-9.27126	golgin subfamily A member 7B isoform X2
cbr22414489	XP_010873928	-9.00497	-L-isoaspartate O-methyltransferase domain-containing 2-like isoform X2 [Salmo salar]
cbr22421329	A6BM72	-8.90364	multiple epidermal growth factor-like domains 10
cbr22390748	XP_010881439	-8.89276	zinc finger 395
cbr22412687	CDQ86082	-8.85491	soluble lamin-associated of 75 kDa
cbr22403106	NP_001134498	-8.43713	matrix Gla
cbr22394057	CDQ60276	-8.40845	dual specificity phosphatase 4-like
cbr22401845	CDQ69013	-8.39578	histone-lysine N-methyltransferase Smyd1-like
cbr22386523	NP_001117060	-8.31075	zonadhesin-like [Salmo salar]
cbr22401421	XP_010864558	-8.1348	voltage-dependent L-type calcium channel subunit alpha-1D-like isoform X1
cbr22395710	CDQ88432	-8.11234	zinc finger 395 isoform X1 [Esox lucius]
cbr22392989	XP_008563098	-8.0997	voltage-dependent L-type calcium channel subunit alpha-1D isoform X4
cbr22401751		-8.07522	ras-associated and pleckstrin homology domains-containing 1-like
cbr22387915	XP_010902921	-8.02627	neuropeptide Y receptor type 2-like
cbr22414533	XP_010880425	-7.96953	Solute carrier family 22 member 16
cbr22401842	CDQ87539	-7.91973	histone-lysine N-methyltransferase SMYD1-like isoform X1
cbr22388181	XP_010741908	-7.87827	neuronal acetylcholine receptor subunit alpha-2-like
cbr22417879	CDQ84864	-7.85409	leucyl-cystinyl aminopeptidase
cbr22402756	CDQ80941	-7.83143	potassium voltage-gated channel subfamily KQT member 1-like
cbr22395709	CDQ88432	-7.78428	Zinc finger 395
cbr22385877	XP_010901159	-7.75149	E3 ubiquitin- ligase TRIM39-like isoform X1
cbr22394089	CDQ69764	-7.71515	bile salt-activated lipase-like
cbr22388182	XP_008411413	-7.64231	neuronal acetylcholine receptor subunit alpha-2-like
cbr22407246	CDQ86647	-7.5879	-L-isoaspartate O-methyltransferase domain-containing 2 isoform X2
cbr22390785	CDQ60847	-7.5468	terminal uridylyltransferase 4-like isoform X1 [Salmo salar]
cbr22412099	CDQ59641	-7.53283	FERM domain-containing 6
cbr22387373	CDQ62504	-7.52848	ceramide kinase
cbr22403876	CDQ60276	-7.44069	dual specificity phosphatase 4-like
cbr22389966	CDQ93193	-7.39088	SRC kinase signaling inhibitor 1-like
cbr22405288	NP_001158603	-7.37749	serine palmitoyltransferase 2-like
cbr22426064		-7.36461	poly [ADP-ribose] polymerase 14-like
cbr22387168	XP_008275170	-7.32067	golgin subfamily A member 7
cbr22418128	XP_010888502	-7.29116	angiopoietin-related 1-like
cbr22423166	Q03001	-7.28881	dystonin-like isoform X22
cbr22409482	CDQ77557	-7.26792	leucine-rich repeat-containing 66
cbr22387836	XP_010866468	-7.26228	PREDICTED: uncharacterized protein C6orf118 homolog isoform X2
cbr22387831	KKX07269	-7.25944	arf-GAP with SH3 ANK repeat and PH domain-containing 1
cbr22427664		-7.25434	---NA---
cbr22409567	CDQ59672	-7.21913	integrin alpha-4
cbr22417695	CDQ88468	-7.2183	Myosin light chain smooth muscle
cbr22387345	CDQ94238	-7.20449	complement C1q 2
cbr22426493		-7.19619	titin-like isoform X1 [Salmo salar]
cbr22389147	CDQ98869	-7.1826	R-spondin-3-like
cbr22417970	CDQ68226	-7.18147	serine threonine- kinase pim-1-like
cbr22427069		-7.17786	PHD finger 13
cbr22425273		-7.16095	ankyrin repeat domain-containing 12 isoform X1 [Esox lucius]
cbr22407058	CDQ83089	-7.15543	Krueppel-like factor 15
cbr22385555	CDQ78442	-7.14653	receptor tyrosine- kinase erbB-4-like
cbr22389353	CDQ87776	-7.14185	toll-like receptor 5
cbr22389095	CDQ64274	-7.13509	E3 ubiquitin- ligase RNF43
cbr22416957	CDQ73505	-7.1335	SUN domain-containing ossification factor isoform X4
cbr22393816	CDQ58233	-7.12979	mitogen-activated kinase kinase kinase kinase 4-like isoform X1
cbr22413906		-7.10946	hypothetical protein cypCar_00049796
cbr22428080		-7.09812	PREDICTED: uncharacterized protein LOC106577443 isoform X2 [Salmo salar]
cbr22421327	Q8VIK5	-7.08252	platelet endothelial aggregation receptor 1-like
cbr22388269	CDQ61676	-7.07258	2-epi-5-epi-valiolone synthase-like
cbr22388241	CDQ97921	-7.03327	E3 ubiquitin- ligase HUWE1 isoform X1 [Salmo salar]
cbr22407150	CDQ72661	-7.00767	immunoglobulin light chain variable partial
cbr22405673	CDQ93318	-7.00434	mediator of RNA polymerase II transcription subunit 13-like isoform X3
cbr22427521	Q5JZQ7	-6.99961	CLN8
cbr22394871	CDQ62512	-6.99172	receptor-type tyrosine- phosphatase eta-like isoform X1
cbr22393670	XP_010891972	-6.98968	ubiquitin-associated and SH3 domain-containing B-like
cbr22412461	CDQ93723	-6.98533	golgin subfamily B member 1-like
cbr22393185		-6.97212
cbr22388323	CDQ91205	-6.96856	1-phosphatidylinositol 4,5-bisphosphate phosphodiesterase epsilon-1 isoform X1
cbr22399495	XP_005816941	-6.96563	Voltage-dependent L-type calcium channel subunit alpha- partial
cbr22427213		-6.96086
cbr22390713		-6.94884
cbr22401849		-6.94869
cbr22387337		-6.94579
cbr22394737	XP_010864688	-6.94311	carboxypeptidase N subunit 2-like
cbr22386474	CDQ59900	-6.92331	low choriolytic enzyme-like
cbr22390616	XP_010901310	-6.92078	circadian-associated transcriptional repressor-like
cbr22419638	CDQ87863	-6.91473	apolipo A-IV-like
cbr22388780	CDQ60310	-6.90858	ran-binding 3-like isoform X2
cbr22407437	CDQ63690	-6.89832	unnamed protein product
cbr22401659	XP_010892604	-6.8733	ataxin-2 isoform X3
cbr22390005	CDQ86314	-6.86016	Sjoegren syndrome nuclear autoantigen 1
cbr22400477	XP_010873198	-6.85881	nischarin isoform X1
cbr22410179	XP_010903075	-6.85804	E3 ubiquitin- ligase RBBP6-like
cbr22427016		-6.84241	nuclear receptor coactivator 3-like isoform X1 [Salmo salar]
cbr22419757	CDQ71230	-6.83692	cytospin-A isoform X2
cbr22421275	P86409	-6.8161	ral GTPase-activating subunit alpha-1-like isoform X7 [Salmo salar]
cbr22392385	XP_010884631	-6.80667	probable ubiquitin carboxyl-terminal hydrolase FAF-X isoform X2
cbr22424763	Q28677	-6.80554	solute carrier family 12 member 6 isoform X2
cbr22409584	CDQ79080	-6.79668	gastrula zinc finger -like
cbr22396274	CDQ93969	-6.79064	FERM and PDZ domain-containing 3
cbr22425352		-6.79049	ral guanine nucleotide dissociation stimulator-like 2 isoform X2
cbr22386422	CDQ67581	-6.78396	chymotrypsin-like elastase family member 2A
cbr22402669	XP_005807381	-6.78392	voltage-dependent L-type calcium channel subunit alpha-1D-like
cbr22405812		-6.78231
cbr22388361	CDQ86802	-6.77535	SH3 and multiple ankyrin repeat domains 3
cbr22419111	CDQ72479	-6.75663	choline transporter 5-B isoform X1
cbr22386555	NP_001233274	-6.75485	VIG- [Oncorhynchus mykiss]
cbr22419231	CDQ74831	-6.75322	pyruvate dehydrogenase (acetyl-transferring) kinase isozyme mitochondrial-like
cbr22420200	XP_007234027	-6.74997	ankyrin repeat domain-containing SOWAHB-like
cbr22409393	CDQ58450	-6.72432	methyl- -binding domain 5 isoform X2
cbr22406937	CDQ66544	-6.69054	Cysteine-rich motor neuron 1
cbr22395736	CDQ70894	-6.68866	probable G- coupled receptor 179
cbr22424222		-6.67635	chromodomain-helicase-DNA-binding 6-like isoform X4
cbr22392606	XP_010895554	-6.64825	splicing arginine serine-rich 15- partial
cbr22400273	XP_008328446	-6.61276	trinucleotide repeat-containing gene 18
cbr22385545	XP_006625832	-6.58534	dynein heavy chain axonemal-like
cbr22405702	CDQ66955	-6.58311	zinc finger partial
cbr22396041	CDQ87485	-6.57125	immunoglobulin light chain
cbr22412552	CDQ59192	-6.5692	adenosine 3 -phospho 5 -phosphosulfate transporter 1
cbr22389735	CDQ88174	-6.56289	plakophilin-3 isoform X2
cbr22386448	CDQ71176	-6.56172	myomaker [Oreochromis niloticus]
cbr22405610	XP_010868491	-6.55458	PREDICTED: uncharacterized protein LOC106580984 [Salmo salar]
cbr22390625	CDQ65722	-6.55044	F-box only 41-like
cbr22415328	XP_010896836	-6.54675	serine arginine-rich splicing factor 7-like isoform X2
cbr22391070	CDQ80375	-6.52529	cullin-9-like isoform X4
cbr22427617	Q80YY7	-6.52529	zinc finger 618-like isoform X3
cbr22388378	CDQ89912	-6.51835	zinc finger 366
cbr22414487	XP_010747570	-6.51726	-L-isoaspartate O-methyltransferase domain-containing 2-like [Salmo salar]
cbr22387236	XP_010894291	-6.51629	kinesin KIF14
cbr22425052	Q00536	-6.50917	cyclin-dependent kinase 16 isoform X2
cbr22395641		-6.49943
cbr22385820	CDQ65664	-6.49023	sickle tail homolog isoform X4
cbr22407810	CDR18014	-6.4884	numb homolog
cbr22385811	XP_010894460	-6.48745	galanin receptor type 1-like
cbr22388676	CDQ64274	-6.47709	E3 ubiquitin- ligase RNF43
cbr22391340	CDQ59108	-6.47623	msx2-interacting -like isoform X2
cbr22408594	CDQ65342	-6.46367	E3 ubiquitin- ligase AMFR
cbr22386167	XP_010891941	-6.45522	fibrillin-2- partial
cbr22387895		-6.4494
cbr22385415		-6.4494
cbr22398892	XP_010878284	-6.44677	DNA-binding SATB2-like isoform X5 [Salmo salar]
cbr22392065	CDQ93969	-6.44474	FERM and PDZ domain-containing 3
cbr22398983	CDQ93086	-6.44032	elastase-1-like
cbr22398175	NP_001158714	-6.43896	transmembrane gamma-carboxyglutamic acid 2 [Esox lucius]
cbr22410585	CDR17871	-6.42106	nuclear factor brain-like
cbr22404317	CDQ86251	-6.41942	zinc finger 335-like isoform X1 [Salmo salar]
cbr22425162	Q80TB7	-6.41474	Zinc finger SWIM domain-containing 6
cbr22424084	P20957	-6.39936	immunoglobulin mu heavy partial
cbr22401498	CDQ60952	-6.39909	lysine-specific demethylase 2B-like isoform X3 [Salmo salar]
cbr22401391	XP_010894767	-6.39732	zinc finger homeobox 4
cbr22398567		-6.39219	ras-related Rab-37 isoform X1 [Salmo salar]
cbr22427710	P28575	-6.38579	Actin-binding IPP
cbr22424945	Q4LDD4	-6.37875	arf-GAP with Rho-GAP ANK repeat and PH domain-containing 1
cbr22412637	CDQ99783	-6.37722	MTSS1 isoform X6
cbr22426232	Q7Z5L0	-6.37482	vitelline membrane outer layer 1 homolog
cbr22416876	CDQ75643	-6.37371	phosphatidylinositol 3-kinase regulatory subunit gamma-like isoform X1 [Salmo salar]
cbr22423859		-6.35604	transcription factor 20-like isoform X2
cbr22385681	CDQ93736	-6.35183	7SK snRNA methylphosphate capping enzyme-like
cbr22398942	CDQ81752	-6.34134	carboxypeptidase A1-like
cbr22427077	Q06HQ7	-6.33456	phospholipase membrane-associated-like
cbr22424288	Q61527	-6.32949	receptor tyrosine- kinase erbB-4-like
cbr22428077	Q86TH1	-6.31804	ADAMTS 2
cbr22419528	XP_010894593	-6.31278	mitogen-activated kinase kinase kinase kinase 5-like isoform X1 [Salmo salar]
cbr22385050	CDQ72254	-6.31139	atrial natriuretic peptide receptor 1-like
cbr22422854	Q6DIN3	-6.31103	MBT domain-containing 1-like isoform X1
cbr22396998	XP_010900586	-6.31009	arf-GAP with Rho-GAP ANK repeat and PH domain-containing 1 isoform X1
cbr22412719		-6.30973
cbr22412688		-6.30433	titin-like isoform X2
cbr22413811	KFQ83717	-6.29994	recombining binding suppressor of hairless
cbr22421328	Q80T91	-6.28678	Multiple epidermal growth factor-like domains 10
cbr22407272	CDQ96628	-6.28444	iporin-like isoform X2
cbr22425278	Q6UB98	-6.28247	ankyrin repeat domain-containing 12 isoform X2
cbr22395881	CDQ69178	-6.27927	DNA (cytosine-5)-methyltransferase 3A-like isoform X2
cbr22426221	P19223	-6.27713	carboxypeptidase B
cbr22419610	CDQ56118	-6.27442	PREDICTED: uncharacterized protein KIAA1109 isoform X14
cbr22425577	Q3UHC0	-6.25756	trinucleotide repeat-containing gene 6C -like isoform X9
cbr22409486	XP_010870500	-6.09408	leucine-rich repeat-containing 66
cbr22401074	CDQ88217	-6.04889	DNA damage-inducible transcript 4
cbr22412684	XP_010894355	-6.0172	titin-like isoform X2
cbr22395086	NP_001133095	-5.94546	E3 ubiquitin- ligase TRIM63-like
cbr22386344	CDQ77531	-5.85055	unnamed protein product
cbr22392126	NP_001133095	-5.77365	E3 ubiquitin- ligase TRIM63-like
cbr22412683		-5.76104	titin-like isoform X1
cbr22401843	CDQ69013	-5.49427	histone-lysine N-methyltransferase Smyd1-like
cbr22412685		-5.35041	titin-like isoform X3
cbr22416710	CDQ83835	-5.31847	stanniocalcin-2 isoform X1
cbr22414086	CDQ67580	-5.20197	chymotrypsin-like elastase family member 2A
cbr22388712	XP_010881357	-5.14308	ectonucleotide pyrophosphatase phosphodiesterase family member 5
cbr22398944	CDQ80975	-5.1216	carboxypeptidase A2-like
cbr22386413	CDQ78197	-5.07312	syncollin
cbr22421222	Q9JIQ3	-5.05643	diablo mitochondrial-like isoform X1
cbr22409656	CDQ69797	-4.97534	voltage-dependent L-type calcium channel subunit alpha-1D-like isoform X2
cbr22424186		-4.97279	PREDICTED: uncharacterized protein LOC106595571
cbr22414691	CDQ68873	-4.96454	B-cell lymphoma 6
cbr22426217	P31580	-4.96015	high choriolytic enzyme 1-like
cbr22394088		-4.94925	PREDICTED: uncharacterized protein LOC106578797
cbr22412771	CDQ89473	-4.90285	unnamed protein product
cbr22406397	CDQ56991	-4.90021	tensin-1 isoform X7
cbr22391422	XP_010899067	-4.89275	mucin-19
cbr22407982	XP_010894278	-4.85334	cytochrome P450 2J2-like
cbr22422717	Q9PTU6	-4.84651	poly(U)-specific endoribonuclease
cbr22399655	CDQ59769	-4.82463	apolipo B-100-like
cbr22408997	CDQ68159	-4.81786	choline kinase alpha-like isoform X1
cbr22400157	CDQ73295	-4.7987	Serine threonine- kinase PLK2
cbr22403031	XP_010892476	-4.78967	trypsin-2-like
cbr22424890	O77760	-4.77982	sterol O-acyltransferase 2
cbr22426447	Q05AK6	-4.76561	abhydrolase domain-containing 2-B isoform X1 [Sinocyclocheilus rhinocerous]
cbr22418289	NP_001118204	-4.73618	sodium channel type 4 subunit alpha B-like
cbr22385878	XP_010901159	-4.72059	E3 ubiquitin- ligase TRIM39-like
cbr22404358	CDQ65057	-4.71726	calcium-binding mitochondrial carrier S -2-A-like
cbr22415112	ACI66194	-4.69312	testosterone 17-beta-dehydrogenase 3-like
cbr22411226	CDQ62971	-4.69087	probable phospholipid-transporting ATPase IH
cbr22390536	CDQ70800	-4.63	chymotrypsin-like protease CTRL-1
cbr22392871	CDQ62971	-4.61609	probable phospholipid-transporting ATPase IH isoform X2
cbr22426772		-4.57293	PREDICTED: uncharacterized protein LOC106602520
cbr22426268	Q8JJ04	-4.53473	fatty acid-binding liver
cbr22416855	CDR01084	-4.49258	prospero homeobox 1-like
cbr22398537	XP_010881383	-4.48852	serine threonine- kinase Sgk1 isoform X2
cbr22416956	XP_010870289	-4.48431	SUN domain-containing ossification factor isoform X3
cbr22406676	CDQ97835	-4.46335	acyl-coenzyme A thioesterase 1-like
cbr22398789	CDQ68016	-4.44748	ectonucleoside triphosphate diphosphohydrolase 5-like
cbr22405701	CDQ66955	-4.43306	early growth response 1-like
cbr22398536	XP_010881385	-4.38749	serine threonine- kinase Sgk1 isoform X2
cbr22392298	CDQ57094	-4.37705	complement C1q 2
cbr22398943	CDQ55996	-4.34701	Carboxypeptidase A1
cbr22422493	Q6P431	-4.32675	MAP kinase-interacting serine threonine- kinase 2
cbr22391292	CDQ73122	-4.31355	cystathionine beta-synthase-like [Salmo salar]
cbr22415447	CDQ89541	-4.29461	solute carrier family 22 member 5-like
cbr22412681		-4.26447	titin-like isoform X3
cbr22391231	CDQ65108	-4.26429	cystinosin-like isoform X1
cbr22405636	CDQ82935	-4.26114	eosinophil granule major basic 2-like isoform X4
cbr22411636	XP_011846581	-4.24091	myosin-11- partial
cbr22424892	Q7TQM4	-4.22781	sterol O-acyltransferase 2
cbr22390813	CDQ84319	-4.21977	gap junction alpha-5
cbr22398886	XP_010865275	-4.21917	lethal(2) giant larvae homolog 1
cbr22419661	CDQ84464	-4.21514	LON peptidase N-terminal domain and RING finger 3
cbr22394566	NP_001135330	-4.2124	membrane-spanning 4-domains subfamily A member 15-like isoform X1 [Esox lucius]
cbr22421666	Q8ND30	-4.20192	liprin-beta-2-like isoform X5
cbr22399320	AAV83995	-4.16495	insulin-like growth factor-binding 1
cbr22423525		-4.15875	absent in melanoma 1
cbr22385650	CDQ59684	-4.14897	PRRC2A-like isoform X2
cbr22424476	P39823	-4.13145	CDP-diacylglycerol--serine O-phosphatidyltransferase-like isoform X1 [Oreochromis niloticus]
cbr22420182	CDQ59335	-4.1153	solute carrier family 22 member 23-like isoform X3
cbr22426638		-4.11171	leucine-rich repeat-containing 66
cbr22396677	XP_010902912	-4.11052	RING finger 175
cbr22425588	Q802Y8	-4.08073	zinc finger and BTB domain-containing 16
cbr22402324	CDQ76603	-4.08047	phosphatidylinositol 4-kinase type 2-alpha
cbr22420181	CDQ59335	-4.05788	solute carrier family 22 member 23-like isoform X2
cbr22420600	P55198	-4.05398	AF-17
cbr22402499	CDQ72623	-4.02874	unnamed protein product
cbr22388878	XP_010903597	-4.02559	trinucleotide repeat-containing gene 18
cbr22394234	CDQ84980	-4.01492	ganglioside GM2 activator
cbr22412682		-3.977	titin-like isoform X2
cbr22410185	CDQ77970	-3.97052	unnamed protein product
cbr22412679		-3.96968	titin-like isoform X3
cbr22417483	CDQ66826	-3.96647	AMP deaminase 2-like isoform X1
cbr22421322	Q90413	-3.94788	fibroblast growth factor receptor 4
cbr22422879		-3.94709	carnitine O-palmitoyltransferase muscle isoform [Lepisosteus oculatus]
cbr22397173	CDQ91340	-3.93197	beta-1,4-galactosyltransferase 3-like isoform X1
cbr22400200	CDQ63334	-3.90876	chromodomain Y
cbr22424887	O75908	-3.89066	sterol O-acyltransferase 2
cbr22393839	CDQ74566	-3.88644	unnamed protein product
cbr22402953	XP_005452514	-3.86322	gap junction epsilon-1 -like
cbr22420757	Q6DIS8	-3.85211	leucine zipper tumor suppressor 2 homolog
cbr22400148	CDQ80303	-3.84947	coenzyme Q-binding COQ10 mitochondrial-like
cbr22393161	CDQ66838	-3.8405	glucocorticoid receptor isoform X1 [Esox lucius]
cbr22390587	XP_010866933	-3.83862	E3 ubiquitin- ligase RBBP6- partial
cbr22409485	XP_010870500	-3.83803	leucine-rich repeat-containing 66
cbr22407213	CDQ85641	-3.8331	proto-oncogene c-Fos-like
cbr22414593	XP_010884672	-3.79948	guanine nucleotide-binding G(q) subunit alpha isoform X1
cbr22417176	CDQ68570	-3.79719	transmembrane 56-B-like
cbr22426990	Q90Y54	-3.79538	jagged-1
cbr22396095	XP_009295394	-3.76566	cytochrome P450 2J2-like [Anas platyrhynchos]
cbr22415131	NP_001117883	-3.7434	transcription factor AP-1-like
cbr22394319	CDQ60662	-3.73717	nuclear factor of activated T- cytoplasmic 3 isoform X1
cbr22398580	XP_010901697	-3.73699	lysosomal alpha-glucosidase-like
cbr22414486	CDQ86647	-3.71932	-L-isoaspartate O-methyltransferase domain-containing 2-like [Salmo salar]
cbr22412179	NP_001118158	-3.71055	cystathionine beta-synthase-like
cbr22396884	CDQ57133	-3.69455	cyclin-dependent kinase inhibitor 1B-like
cbr22385909	XP_010904294	-3.69386	phosphatase mitochondrial-like
cbr22411987	XP_010881436	-3.68694	zinc finger 395-like isoform X3
cbr22427862		-3.66558	Interleukin-17 receptor C
cbr22400565	XP_010891776	-3.65225	PREDICTED: uncharacterized protein LOC106567883
cbr22407215	CDQ92440	-3.65154	proto-oncogene c-Fos-like
cbr22387609	XP_010903597	-3.6512	trinucleotide repeat-containing gene 18 isoform X2
cbr22419660	CDQ58237	-3.65083	LON peptidase N-terminal domain and RING finger 3
cbr22407070	NP_001118216	-3.63748	toll-like receptor 5
cbr22394572	CDQ74972	-3.63678	ADP-ribosylation factor 4C
cbr22402970	XP_010891051	-3.63678	ankyrin repeat and IBR domain-containing 1
cbr22402973	XP_010895476	-3.6305	membrane-associated guanylate WW and PDZ domain-containing 1-like isoform X4
cbr22403494	AGU36310	-3.6139	leptin [Oncorhynchus mykiss]
cbr22414936	XP_010740766	-3.61011	mothers against decapentaplegic homolog 9 isoform X1 [Salmo salar]
cbr22413876	XP_010892247	-3.57698	retinoic acid receptor RXR-alpha-A isoform X3
cbr22427547		-3.57002	---NA---
cbr22415462	CDQ67777	-3.56314	prostaglandin G H synthase 2
cbr22427564		-3.54592	syncoilin [Esox lucius]
cbr22398341	CDQ61843	-3.54278	unconventional myosin-Id-like
cbr22401464	XP_010750209	-3.54061	son of sevenless homolog 2
cbr22412680		-3.53353	---NA---
cbr22386822		-3.53324	---NA---
cbr22410391	XP_010904347	-3.53186	neuroblast differentiation-associated AHNAK-like
cbr22394628	XP_010862950	-3.52925	neutral ceramidase
cbr22399127	XP_007251246	-3.51908	tectonin beta-propeller repeat-containing 1 isoform X1 [Lepisosteus oculatus]
cbr22410123	XP_010885071	-3.51726	bone morphogenetic receptor type-2
cbr22400812	XP_010894194	-3.49134	probable domain-containing histone demethylation 2C isoform X3
cbr22401944	XP_010901548	-3.48139	glucagon receptor-like
cbr22410527	CDQ93020	-3.47852	prune homolog 2-like isoform X1 [Salmo salar]
cbr22388677	CDQ74376	-3.44205	ectonucleotide pyrophosphatase phosphodiesterase family member 7-like
cbr22415559	CDQ95326	-3.43425	purine nucleoside phosphorylase-like
cbr22388260	CDQ67806	-3.42632	zinc finger and BTB domain-containing 25 [Esox lucius]
cbr22389817	CDQ90922	-3.42215	Krueppel-like factor 9
cbr22391949	CDQ87058	-3.42042	apolipo B-100-like
cbr22398898		-3.40183	---NA---
cbr22399654	XP_010866076	-3.39882	apolipo B-100-like
cbr22398581	XP_010901697	-3.39864	lysosomal alpha-glucosidase-like
cbr22390849	XP_010869099	-3.39634	pleckstrin homology domain-containing family B member 1
cbr22411684	XP_009950754	-3.39239	sodium bicarbonate cotransporter 3- partial
cbr22407347	CDQ57490	-3.38817	connective tissue growth factor-like
cbr22403336	XP_008285841	-3.38138	sodium-dependent lysophosphatidylcholine symporter 1-B
cbr22401772	CDQ56036	-3.37777	homeobox AKR-like
cbr22406675	CDQ97835	-3.37428	acyl-coenzyme A thioesterase 1-like
cbr22387077	XP_010864148	-3.37222	11-cis retinol dehydrogenase isoform X1 [Esox lucius]
cbr22389310	XP_010866270	-3.36603	endothelin B receptor-like
cbr22394200	CDQ83447	-3.34059	zinc finger 585A-like [Salmo salar]
cbr22420361	CDQ68398	-3.32653	muscleblind 2a isoform X1 [Salmo salar]
cbr22391817	CDQ59236	-3.3166	apolipo E-like
cbr22392564	CDQ73441	-3.31336	anion exchange 2-like isoform X2 [Salmo salar]
cbr22385213	XP_010903703	-3.29451	group 3 secretory phospholipase A2-like
cbr22426967	Q29RU2	-3.28365	onco -induced transcript 3
cbr22426419		-3.28286	WD repeat-containing 26
cbr22400922	CDQ81666	-3.27883	mucin-19
cbr22398781	CDQ92300	-3.27101	ase-activated receptor 1
cbr22404487	CDQ70502	-3.2705	rho-related GTP-binding -like
cbr22415690	CDQ90347	-3.2695	bromodomain adjacent to zinc finger domain 2B-like isoform X2
cbr22420148	CDQ64218	-3.2695	synaptopodin-2-like
cbr22427926	P17643	-3.26704	5,6-dihydroxyindole-2-carboxylic acid oxidase-like
cbr22398602	CDQ72037	-3.26671	insulin receptor-like
cbr22398073	CDQ71483	-3.25436	BTB POZ domain-containing KCTD3
cbr22394548	CDQ77117	-3.24811	cationic amino acid transporter 3-like
cbr22421664	Q8ND30	-3.24811	liprin-beta-2-like isoform X5
cbr22426006	P45481	-3.23597	CREB-binding -like isoform X1
cbr22420183	XP_010882672	-3.22976	solute carrier family 22 member 23-like
cbr22388090	CDQ56741	-3.2292	turtle homolog A-like
cbr22395754	XP_010870289	-3.22587	SUN domain-containing ossification factor-like isoform X3
cbr22392436	CDQ86762	-3.22346	leucine-rich repeat-containing 16B-like isoform X2
cbr22404620	BAO93702	-3.22219	glucose-6-phosphatase
cbr22422495	Q66I46	-3.21923	MAP kinase-interacting serine threonine- kinase 2
cbr22389311	XP_010866270	-3.19667	endothelin-1 receptor-like
cbr22386968	XP_010895346	-3.18837	magnesium transporter NIPA2-like
cbr22415461	CDQ67777	-3.18541	prostaglandin G H synthase 2-like
cbr22408761	CDQ56111	-3.18308	alcohol dehydrogenase 1-like
cbr22394087	XP_010866410	-3.18292	group XIIB secretory phospholipase A2 isoform X2
cbr22402954	ACI34064	-3.1729	TSC22 domain family 3-like isoform X2
cbr22406148	XP_010867132	-3.16816	forkhead box K1 isoform X2
cbr22424464	A3KPK0	-3.16735	argonaute-3 [Cyprinodon variegatus]
cbr22414562	CDQ75493	-3.16194	aryl hydrocarbon receptor nuclear translocator 2 isoform X2
cbr22414884	XP_010903541	-3.15867	groucho-2 isoform X4
cbr22411033	NP_001135189	-3.15222	serine protease HTRA1
cbr22413060	CDQ81433	-3.14729	solute carrier family 13 member 5 isoform X1
cbr22390010		-3.14455
cbr22423529		-3.14216	absent in melanoma 1 -like isoform X2
cbr22389450	XP_008281214	-3.1366	onco -induced transcript 3
cbr22391256	CDQ76603	-3.12138	phosphatidylinositol 4-kinase type 2-alpha
cbr22399005	CDQ82634	-3.10641	kinesin KIF27
cbr22416030	XP_010142026	-3.09949	cyclin-dependent kinase 19- partial
cbr22397612	NP_001117053	-3.09601	CD209 antigen E
cbr22411314	XP_010863238	-3.08215	NDRG2 [Salmo salar]
cbr22422347	Q15154	-3.08202	pericentriolar material 1 -like isoform X1 [Salmo salar]
cbr22401101	CDQ60506	-3.07944	integral membrane GPR137B-like isoform X2
cbr22421190	Q05469	-3.07928	hormone-sensitive lipase isoform X1
cbr22418352	XP_010901173	-3.06481	prospero homeobox 1-like
cbr22401446	CDQ84110	-3.06476	monocarboxylate transporter 8
cbr22416740	0	-3.06222	golgin subfamily A member 7B isoform X1
cbr22399643	ACN10407	-3.05511	BCL2 adenovirus E1B 19 kDa -interacting 3-like
cbr22415558	XP_008295712	-3.05204	purine nucleoside phosphorylase-like
cbr22413464	XP_010878076	-3.04938	CLIP-associating 1-like isoform X14
cbr22397319	XP_010896208	-3.0493	ectonucleoside triphosphate diphosphohydrolase 5
cbr22391446	CDQ71220	-3.03817	phosphatase PTC7 homolog
cbr22401375	NP_001136193	-3.02404	ase-activated receptor 2-like
cbr22417049	XP_010879580	-3.01228	RING finger 166 isoform X1
cbr22419168		-2.99535
cbr22415000	XP_010888119	-2.98328	PREDICTED: uncharacterized protein LOC106561663 isoform X3
cbr22427236		-2.98178	endoribonuclease Dicer-like isoform X1 [Salmo salar]
cbr22416761	CDQ87052	-2.97806	UDP-glucuronosyltransferase 2C1-like isoform X1
cbr22418984	XP_010877740	-2.97388	tubulin beta-3 chain
cbr22412678		-2.97149	titin-like isoform X3
cbr22401766	CDQ61223	-2.95204	ATP-binding cassette sub-family A member 1-like
cbr22406954	XP_007550520	-2.92737	nucleoporin SEH1 isoform X1
cbr22387117		-2.92629
cbr22392308	XP_006632904	-2.92359	homeobox ESX1
cbr22417942	XP_010880434	-2.9234	forkhead box O3-like
cbr22426703		-2.91705	interferon-induced very large GTPase 1-like
cbr22386984	XP_010894586	-2.87826	cyclin-dependent kinase-like 1
cbr22395294	XP_010741160	-2.86532	phosphatidate cytidylyltransferase 1-like
cbr22400735	ABD84409	-2.86236	CCAAT enhancer-binding delta
cbr22389395	CDQ67129	-2.85118	phospholipase DDHD2 isoform X2
cbr22407593	CDQ77511	-2.84623	leukemia inhibitory factor receptor-like
cbr22387427	CDQ80814	-2.8435	granulins-like isoform X2
cbr22412686		-2.83456
cbr22413460	CDQ77125	-2.83375	liprin-beta-1 [Esox lucius]
cbr22399995	XP_010865961	-2.83375	N-acetyllactosaminide beta-1,3-N-acetylglucosaminyltransferase 2-like
cbr22398657	XP_010898974	-2.82916	XRP2
cbr22393141	XP_010873606	-2.81945	low-density lipo receptor-related 1-like
cbr22385425	CDQ89939	-2.8081	pro convertase subtilisin kexin type 5 isoform X1
cbr22388053	AKA66292	-2.80073	SHC-transforming 2
cbr22387043	CDQ60911	-2.79917	SH3 and PX domain-containing 2B-like isoform X1
cbr22409772	XP_010885030	-2.79463	transmembrane and coiled-coil domain-containing 3 [Maylandia zebra]
cbr22390025	CDQ84110	-2.7794	monocarboxylate transporter 8
cbr22419280	CDQ82643	-2.77906	kremen 1 isoform X2
cbr22387539	XP_007544926	-2.77614	lethal(2) giant larvae homolog 1 isoform X2
cbr22395390	CDQ65169	-2.76912	thyrotroph embryonic factor-like
cbr22426709		-2.75578	PREDICTED: uncharacterized protein C6orf118 homolog isoform X2
cbr22418093	XP_010884522	-2.75319	fibronectin type III domain-containing 3B
cbr22411885	CDQ88613	-2.74115	Trypsin-1 precursor [Salmo salar]
cbr22395909	XP_010902979	-2.73624	type III iodothyronine deiodinase-like
cbr22401251	CDQ87891	-2.73607	monooxygenase p33MONOX isoform X1
cbr22419173	CDQ77272	-2.72202	forkhead box K2-like
cbr22388079	CDQ56566	-2.70818	reverse partial
cbr22405620	AIT18211	-2.70466	circadian locomoter output cycles kaput-like
cbr22405877	ADZ96429	-2.69836	gap junction alpha-1
cbr22408377	NP_001133373	-2.69498	transcription factor jun-B-like isoform X1
cbr22386173		-2.69319
cbr22424934	Q8ND30	-2.68996	liprin-beta-2-like isoform X5
cbr22405677	CDQ77794	-2.67653	bromodomain-containing 4-like isoform X3
cbr22411938	NP_001117172	-2.67561	thyroid hormone receptor beta isoform X4 [Salmo salar]
cbr22406785	CDQ69965	-2.67333	pleckstrin homology-like domain family B member 2 isoform X6 [Salmo salar]
cbr22394743	XP_005732328	-2.66887	leucine-rich repeat-containing 16B-like isoform X2
cbr22426234		-2.66499	C-C motif chemokine 25 precursor [Salmo salar]
cbr22422878		-2.66353	carnitine O-palmitoyltransferase liver isoform-like
cbr22421223	Q9JIQ3	-2.65699	diablo mitochondrial-like isoform X1
cbr22392969	XP_010890655	-2.6519	GTP cyclohydrolase 1-like
cbr22401945	XP_010901547	-2.65138	glucagon receptor-like
cbr22418588	XP_010893806	-2.64266	disulfide-isomerase TMX3
cbr22420924		-2.63957
cbr22407487	CDQ90717	-2.63638	interleukin-1 receptor accessory -like isoform X1
cbr22416036	CDQ75276	-2.63421	A disintegrin and metallo ase with thrombospondin motifs 1
cbr22399070	CDQ72302	-2.63173	cyclic AMP-responsive element-binding 3 3-B
cbr22410392	XP_010904347	-2.62948	neuroblast differentiation-associated AHNAK-like
cbr22409947	CDQ90626	-2.62808	anthrax toxin receptor 2-like
cbr22386930	CDQ61714	-2.62785	Arf-GAP with SH3 ANK repeat and PH domain-containing partial
cbr22404400	CDQ65192	-2.62585	epidermal growth factor partial [Homo sapiens]
cbr22402314	CDQ94518	-2.61613	canalicular multispecific organic anion transporter 1
cbr22399503	XP_010885656	-2.61397	semaphorin-3A-like [Oreochromis niloticus]
cbr22391013	CDQ89669	-2.60786	Lectin precursor
cbr22403909	XP_010892898	-2.60078	kelch 24
cbr22398776	CDQ61223	-2.59769	ATP-binding cassette sub-family A member 1-like isoform X2
cbr22400992	XP_010874502	-2.5942	folylpolyglutamate mitochondrial
cbr22422496	Q66I46	-2.55468	MAP kinase-interacting serine threonine- kinase 2-like
cbr22400643	CDQ67231	-2.55186	retinol dehydrogenase 12-like
cbr22391971	CDQ65577	-2.55001	type I cytoskeletal 13-like
cbr22387116	XP_010888224	-2.54533	tissue factor pathway inhibitor-like isoform X1
cbr22402543	NP_001185743	-2.54176	alpha-2-antiplasmin-like
cbr22391826	CDQ71364	-2.53538	sodium-coupled neutral amino acid transporter 3-like isoform X2
cbr22395281	XP_010890362	-2.53321	TBC1 domain family member 15
cbr22386078	XP_010899230	-2.5235	phosphatase 1 regulatory subunit 3G
cbr22411313	XP_010863238	-2.51953	NDRG2 [Salmo salar]
cbr22404622	CDQ67054	-2.51302	glucose-6-phosphatase-like
cbr22389897	KKX01536	-2.51021	probable ATP-dependent RNA helicase DDX6
cbr22413893	DAA06160	-2.50977	claudin-15-like [Salmo salar]
cbr22391134	CDQ67018	-2.50575	estrogen receptor beta 2
cbr22389530	CDQ63834	-2.50569	potassium voltage-gated channel subfamily C member 4
cbr22394778	CDQ56100	-2.50304	dual adapter for phosphotyrosine and 3-phosphotyrosine and 3-phosphoinositide
cbr22396560		-2.48162	arf-GAP with Rho-GAP ANK repeat and PH domain-containing 1-like
cbr22417485	CDQ96744	-2.4776	AMP deaminase 2-like isoform X4 [Salmo salar]
cbr22391753	CDQ95930	-2.4757	complement C1q subcomponent subunit B-like [Salmo salar]
cbr22391050	CDQ72491	-2.46629	galectin-3-binding A-like
cbr22407894	XP_010863983	-2.46555	hephaestin 1
cbr22400708	XP_010894613	-2.46082	xanthine dehydrogenase oxidase
cbr22401765	XP_004571209	-2.45784	ATP-binding cassette sub-family A member 1-like
cbr22390672	XP_010894300	-2.45298	neuromedin-U receptor 1-like
cbr22394875	XP_010903497	-2.45187	plexin-B2-like
cbr22415331	CDQ80079	-2.44787	F-box only 31-like isoform X2
cbr22390055	CDQ83447	-2.44735	zinc finger 585A-like [Salmo salar]
cbr22424918	Q8BW74	-2.44321	hepatic leukemia factor
cbr22399174	NP_001117966	-2.43006	dipeptidyl peptidase 1
cbr22414262	CDQ70847	-2.41451	aryl hydrocarbon receptor nuclear translocator 2 isoform X2
cbr22424485	O42099	-2.41307	mitogen-activated kinase 8-like isoform X2
cbr22404167	CDQ72348	-2.4097	LRR and PYD domains-containing 12-like
cbr22408108	ACN11008	-2.4095	Transcription factor
cbr22387119	CDQ72623	-2.3978	iron-regulated -like
cbr22394100	CDQ92373	-2.39739	Fructose-bisphosphate aldolase B [Salmo salar]
cbr22415904	CDR05534	-2.39676	unnamed protein product
cbr22394031	CDQ80470	-2.39	uridine phosphorylase 2
cbr22408974	CDQ59220	-2.38861	hepatocyte nuclear factor 3-beta
cbr22419175	CDQ77272	-2.38096	forkhead box K2-like
cbr22415111	ACI66672	-2.37653	Testosterone 17-beta-dehydrogenase 3
cbr22401648	CDQ72383	-2.36876	NLRC3-like isoform X3 [Salmo salar]
cbr22427350		-2.36477	turtle homolog A-like
cbr22400584	XP_010871059	-2.35835	dual specificity phosphatase 1
cbr22406674	CDQ97835	-2.35183	acyl-coenzyme A thioesterase 1-like
cbr22394133		-2.3494
cbr22386798	XP_010875219	-2.34636	serum albumin
cbr22426002	Q03001	-2.34625	dystonin-like isoform X21
cbr22425587		-2.34541
cbr22392023	CDQ86320	-2.33608	nocturnin-like isoform X3 [Salmo salar]
cbr22386048	XP_010873785	-2.33018	monocarboxylate transporter 2-like
cbr22411884	CDQ80841	-2.32759	Jumonji isoform X2
cbr22401718	CDQ63833	-2.32168	sodium-dependent neutral amino acid transporter SLC6A17-like
cbr22395568	AAB31733	-2.31508	3 beta-hydroxysteroid dehydrogenase Delta 5--
cbr22408860	CDQ82132	-2.31481	forkhead box N3
cbr22393877	CDQ58455	-2.31258	glycosyltransferase-like domain-containing 1 isoform X1
cbr22415661	CDQ65286	-2.29765	dipeptidyl peptidase 4-like
cbr22410882	CDQ60958	-2.29565	gamma-glutamyltransferase 5-like
cbr22413620	CDQ62941	-2.28558	apolipo B-100-like
cbr22401412	XP_010886613	-2.28527	hedgehog-interacting isoform X2
cbr22424953		-2.28366	paired box and transposase domain containing
cbr22410673	CDQ63883	-2.27831	peptidyl-prolyl cis-trans isomerase FKBP5-like
cbr22405759	XP_010903581	-2.27632	trinucleotide repeat-containing gene 18 isoform X2
cbr22404693	XP_010903268	-2.26757	rho GTPase-activating 6-like isoform X1
cbr22396124	ACN10556	-2.26058	deoxyribonuclease gamma
cbr22388267	CDQ96770	-2.25746	NXPE family member 3 isoform X1
cbr22426274	Q8VC12	-2.2535	urocanate hydratase
cbr22400364	CDQ56346	-2.24743	serine threonine- kinase ULK1-like isoform X1
cbr22399970	XP_010886821	-2.247	rho guanine nucleotide exchange factor 38
cbr22407465	CDQ79419	-2.24527	glycerol kinase 5
cbr22403524	XP_010891629	-2.24063	signal transducer and activator of transcription 6-like isoform X1 [Esox lucius]
cbr22408283	CDQ65577	-2.24045	type I cytoskeletal 13-like
cbr22409432	XP_010743365	-2.23815	Jumonji isoform X1
cbr22388797	CDQ85049	-2.23604	E3 ubiquitin- ligase HUWE1 isoform X1 [Salmo salar]
cbr22422245	Q16534	-2.23217	D site-binding
cbr22393518	XP_010750198	-2.22841	serine threonine- kinase 26
cbr22416343	CDQ88448	-2.2255	ADP-ribosylation factor 5B
cbr22399431	CDQ65192	-2.21695	melanoma receptor tyrosine- kinase-like isoform X1
cbr22400365	CDQ56346	-2.21534	serine threonine- kinase ULK1-like isoform X1
cbr22420110	CDQ63811	-2.21131	extracellular matrix 1-like
cbr22399801	XP_010898603	-2.21119	fructose-1,6-bisphosphatase 1-like
cbr22411269	XP_010887092	-2.21072	endothelial PAS domain-containing 1 isoform X1
cbr22405151	XP_010873847	-2.20972	methylenetetrahydrofolate reductase
cbr22395045	CDQ73182	-2.20632	somatostatin receptor type 2-like
cbr22403535	XP_010886206	-2.20048	equilibrative nucleoside transporter 2-like
cbr22386290		-2.20038	---NA---
cbr22421051	P57781	-2.1976	estrogen receptor beta 2 isoform X1 [Salmo salar]
cbr22386118	CDQ77421	-2.1849	ETS-related transcription factor Elf-2-like isoform X1
cbr22400244	ACI69138	-2.18488	Transmembrane 50A
cbr22394204	CDQ70645	-2.18453	melanoma inhibitory activity 3-like isoform X4
cbr22398118	XP_006632705	-2.17948	monocarboxylate transporter 8
cbr22393658	CDQ61503	-2.17473	tensin-3-like isoform X1
cbr22405693	XP_010892882	-2.16707	muscleblind 1 isoform X1 [Esox lucius]
cbr22391566	CDQ60877	-2.1667	leptin receptor
cbr22420454	XP_010864404	-2.16108	1-phosphatidylinositol 4,5-bisphosphate phosphodiesterase delta-3-A-like isoform X2
cbr22420996		-2.1596	COUP transcription factor 1
cbr22394765	CDQ60785	-2.14877	phosphoenolpyruvate cytosolic [GTP]
cbr22409658	CDQ73105	-2.14865	guanine deaminase
cbr22415189	XP_010877360	-2.14721	PREDICTED: uncharacterized protein KIAA1522 homolog isoform X1 [Salmo salar]
cbr22423149	Q9QZW0	-2.14554	probable phospholipid-transporting ATPase IG isoform X2 [Stegastes partitus]
cbr22396800	CDQ94993	-2.14426	angiopoietin-related 3
cbr22428148	Q6V4S5	-2.14209	sidekick-2-like isoform X4
cbr22409659	CDQ73105	-2.13855	guanine deaminase
cbr22409217	CDQ80686	-2.13722	cyclic AMP-dependent transcription factor ATF-3
cbr22396091	CCX35038	-2.12856	seleno P
cbr22426578		-2.12275	leptin receptor
cbr22400748	CDQ71364	-2.12188	sodium-coupled neutral amino acid transporter 3-like isoform X1
cbr22425788	F1RA39	-2.12173	#NAME?
cbr22409053	CDQ81849	-2.11806	G- coupled receptor 182
cbr22415592	CDQ58028	-2.1166	nuclear receptor subfamily 1 group D member 2-like
cbr22420815	Q7ZUB3	-2.11312	tetraspanin-31
cbr22418536	CDQ82880	-2.11166	myeloid-associated differentiation marker homolog
cbr22403013	CDR18314	-2.10981	cytochrome P450 2F3-like [Salmo salar]
cbr22409970	XP_010890071	-2.10573	cysteine serine-rich nuclear 1
cbr22405629	NP_001167182	-2.10339	ERBB receptor feedback inhibitor 1-like
cbr22415739	KKF26134	-2.102	PREDICTED: uncharacterized protein LOC106561001 isoform X1
cbr22421017	Q7Z4H4	-2.09592	ADM2-like [Salmo salar]
cbr22400336	ACN11295	-2.09216	BCL2 adenovirus E1B 19 kDa -interacting 3-like
cbr22405400	XP_010883114	-2.09158	ceramide synthase 2-like
cbr22423339	M3W955	-2.09097	apolipo A-I-like
cbr22386818	CDQ89030	-2.08205	leukocyte elastase inhibitor-like
cbr22410826	CDQ95476	-2.08195	phosphatidate phosphatase LPIN1-like isoform X3
cbr22419605	XP_010864147	-2.08014	glutaminase kidney mitochondrial-like
cbr22403783	CDQ87177	-2.07875	Tob1-like
cbr22409820	CDQ65192	-2.07509	melanoma receptor tyrosine- kinase-like
cbr22418925	CDQ65568	-2.07437	nuclear receptor subfamily 1 group D member 1-like
cbr22411315	CDQ99618	-2.0661	NDRG2 [Salmo salar]
cbr22423151	Q9QZW0	-2.06445	probable phospholipid-transporting ATPase IG isoform X2 [Stegastes partitus]
cbr22397506	CDQ61223	-2.06375	ATP-binding cassette sub-family A member 1-like isoform X2
cbr22394099	CDQ92372	-2.06303	fructose-bisphosphate aldolase B
cbr22411175	CDQ88051	-2.06046	ras-associated and pleckstrin homology domains-containing 1-like
cbr22424042	Q5R7X2	-2.05859	U2 snRNP-associated SURP motif-containing isoform X3
cbr22393304	XP_007237563	-2.0571	transferrin receptor 2
cbr22420028	CDQ78368	-2.05362	fibroblast growth factor receptor 2 isoform X5
cbr22393126	CDQ60877	-2.04532	leptin receptor
cbr22421888		-2.04507	---NA---
cbr22395908	XP_010902979	-2.04282	type III iodothyronine deiodinase-like
cbr22394766	CDQ60785	-2.04191	phosphoenolpyruvate cytosolic [GTP]
cbr22386162	CDQ92986	-2.0416	fibrinogen alpha chain-like
cbr22423971	Q8QGQ8	-2.03458	period circadian homolog 1-like isoform X2
cbr22412513	XP_010873201	-2.03123	probable G- coupled receptor 146
cbr22422385		-2.02663	LIM domain only 7 isoform X4 [Salmo salar]
cbr22421663	P15586	-2.02532	N-acetylglucosamine-6-sulfatase isoform X1
cbr22401205	CDQ93073	-2.02408	coagulation factor V
cbr22426790	Q8IVL1	-2.02374	neuron navigator 2-like isoform X5
cbr22426141		-2.01951	reverse transcriptase
cbr22421189	Q68J42	-2.01734	hormone-sensitive lipase
cbr22409337	NP_001133413	-2.01128	angiopoietin-related 4-like
cbr22391123	XP_010871622	-2.00885	biotinidase-like
cbr22398804	XP_010754833	-2.00787	probable lysosomal cobalamin transporter
cbr22397979	ACO11010	-2.00779	CD63 antigen
cbr22393381	CDQ75233	-2.00306	adenosine deaminase CECR1 isoform X3 [Esox lucius]
cbr22399071	CDQ82714	-2.00085	cyclic AMP-responsive element-binding 3 3-B
cbr22398052	CDQ81719	-2.00071	CREG2
cbr22408557	NP_001167040	-1.99953	ethanolamine-phosphate cytidylyltransferase-like
cbr22418495	XP_010903952	-1.99196	extracellular serine threonine kinase FAM20C-like
cbr22406105	XP_010865065	-1.99105	forkhead box O1-A-like
cbr22400810	CDQ65083	-1.98431	cystathionine gamma-lyase
cbr22395521	XP_010887328	-1.98328	aspartate cytoplasmic-like
cbr22422629	Q8BW74	-1.97662	thyrotroph embryonic factor-like
cbr22413181	XP_010870095	-1.97577	out at first homolog
cbr22409657	XP_006783399	-1.97527	inter-alpha-trypsin inhibitor heavy chain H3-like
cbr22411532	XP_010886880	-1.97341	Krueppel-like factor 13
cbr22396454	CDQ67839	-1.96988	complement receptor type 1-like isoform X1
cbr22406415	XP_010892742	-1.96316	tuftelin
cbr22412422	CDQ89961	-1.96301	glycerol kinase-like isoform X2
cbr22402611	XP_007235754	-1.95496	sodium bile acid cotransporter 7 isoform X1
cbr22395807	CDQ58198	-1.95259	unnamed protein product
cbr22408299	CDQ72984	-1.94942	beta-galactoside alpha-2,6-sialyltransferase 2
cbr22399862	NP_001118077	-1.94062	ladderlectin-like
cbr22410846		-1.9317	---NA---
cbr22426005	Q92793	-1.92714	CREB-binding -like isoform X1
cbr22389436	CDQ60877	-1.92345	leptin receptor-like isoform X2
cbr22391498	CDQ64881	-1.91708	NLRC3-like isoform X3
cbr22421036	P57781	-1.91524	estrogen receptor beta 2 isoform X1 [Salmo salar]
cbr22406212	CDQ92499	-1.91288	transmembrane 53-like isoform X2 [Salmo salar]
cbr22396916	CDQ64802	-1.90923	alkylglycerol monooxygenase
cbr22390221	XP_010902915	-1.90399	fibrinogen alpha chain-like
cbr22408308	XP_010890815	-1.9015	nuclear receptor subfamily 5 group A member 2-like
cbr22404621	CDQ61861	-1.90113	glucose-6-phosphatase
cbr22407989	NP_001291008	-1.89892	ubiquitin-conjugating enzyme E2 E2
cbr22396665	XP_010871027	-1.89869	complement C3-like
cbr22396883	CDQ57133	-1.89837	cyclin-dependent kinase inhibitor 1B-like
cbr22416696	XP_010892636	-1.89747	progesterone receptor-like isoform X2
cbr22407167	CDQ85919	-1.89304	low-density lipo receptor
cbr22390668	XP_010865004	-1.88509	3-ketoacyl- peroxisomal
cbr22420452	XP_010864404	-1.88499	1-phosphatidylinositol 4,5-bisphosphate phosphodiesterase delta-3-A-like isoform X1
cbr22417445	CDQ83447	-1.88107	zinc finger OZF-like
cbr22394995	ACN10916	-1.8803	sodium- and chloride-dependent GABA transporter 2-like isoform X1
cbr22408298	CDQ72984	-1.88028	beta-galactoside alpha-2,6-sialyltransferase 2
cbr22412732	CDQ59769	-1.87816	apolipo B-100-like
cbr22401956	XP_010865798	-1.87066	klotho
cbr22419167	XP_010866441	-1.86538	WD repeat-containing 92
cbr22390870	CDQ56196	-1.86334	ankyrin repeat and SOCS box 2 isoform X1
cbr22402349	XP_010734610	-1.85757	WD repeat domain phosphoinositide-interacting 1
cbr22423340	M3W955	-1.85662	apolipo A-IV-like
cbr22387023	CDQ87578	-1.85602	immediate early response gene 2
cbr22423520	Q9Y4K1	-1.8482	Absent in melanoma 1
cbr22418057	XP_010887367	-1.83773	cysteine-rich 2-like isoform X1
cbr22413660	CDQ67750	-1.83576	CMP-N-acetylneuraminate-beta-galactosamide-alpha-2,3-sialyltransferase 2-like [Salmo salar]
cbr22403012	CDR18314	-1.83498	cytochrome P450 2F3-like [Salmo salar]
cbr22387058	ACI34054	-1.8335	serine mitochondrial
cbr22415829	CDQ94671	-1.83117	inter-alpha-trypsin inhibitor heavy chain H3-like isoform X1
cbr22420025	AFJ12380	-1.82842	fibroblast growth factor receptor 2 isoform X5
cbr22399249	CDQ56285	-1.82688	eukaryotic initiation factor 4A-II isoform X2
cbr22423985	Q5RE87	-1.82221	sodium-coupled neutral amino acid transporter 4-like isoform X1 [Pundamilia nyererei]
cbr22425039		-1.82138	envelope [Atlantic salmon swim bladder sarcoma virus]
cbr22404528	CDQ86600	-1.8202	UDP-glucuronosyltransferase 2A1-like isoform X2
cbr22420876		-1.82017	beta-microsemino -like
cbr22397050	CDQ66890	-1.81898	nascent polypeptide-associated complex subunit alpha isoform X1
cbr22398923	CDQ86754	-1.80912	Natterin [Salmo salar]
cbr22426410		-1.80701	inositol hexakisphosphate kinase 2-like
cbr22402987	CDQ72409	-1.80079	aquaporin FA-CHIP-like
cbr22400665	XP_010739018	-1.79694	apolipo B-100-like
cbr22391806	NP_001134995	-1.79469	Guanidinoacetate N-methyltransferase
cbr22386705		-1.78319	---NA---
cbr22402615	ACI33259	-1.7816	ornithine mitochondrial
cbr22405941	CDQ69563	-1.77877	pigment epithelium-derived factor
cbr22422817	Q9R1R2	-1.77664	tripartite motif-containing 3-like isoform X1 [Salmo salar]
cbr22402683	CDQ95368	-1.77656	unnamed protein product
cbr22420962	P01897	-1.76925	major histocompatibility complex class I-related gene -like isoform X1
cbr22409415	XP_010883112	-1.76624	ADAMTS 4
cbr22410763	NP_001118158	-1.76528	cystathionine beta-synthase-like
cbr22392584	CDQ70487	-1.76283	MAGUK p55 subfamily member 4
cbr22420111	XP_010873195	-1.76117	E3 ubiquitin- ligase UNKL isoform X1
cbr22393917	CDQ80297	-1.75964	ES1 mitochondrial-like
cbr22394762	XP_010894379	-1.75764	hyaluronidase-1-like isoform X1
cbr22399062	CDQ67048	-1.75701	growth factor receptor-bound 7-like
cbr22396801	CDQ94993	-1.75623	angiopoietin-related 3-like
cbr22419362	NP_001134988	-1.75574	ribose-phosphate pyrophosphokinase 2
cbr22395515	CDQ92554	-1.74943	peroxisomal bifunctional enzyme
cbr22407502	CDQ75088	-1.74703	histone acetyltransferase p300-like isoform X3
cbr22391666	CDQ90419	-1.74526	membrane cofactor isoform X1 [Salmo salar]
cbr22401831	XP_010886953	-1.74477	heparan sulfate glucosamine 3-O-sulfotransferase 3B1-like
cbr22390640	CDQ63072	-1.73894	cellular myelocytomatosis partial
cbr22419174	CDQ61264	-1.73848	forkhead box K2
cbr22403973	CDQ74565	-1.73616	cytochrome P450 2K1-like
cbr22405637	XP_010884480	-1.73082	Lectin precursor
cbr22421464		-1.72712	thyroid hormone receptor-associated 3-like isoform X4
cbr22394996	XP_010899230	-1.72346	phosphatase 1 regulatory subunit 3G-like
cbr22394167	NP_001002610	-1.7228	serine arginine-rich splicing factor 5
cbr22422069	Q70IA6	-1.72064	MOB kinase activator 2-like
cbr22390096	CDQ83852	-1.71528	ras-related Rab-20
cbr22424067	Q5ZIJ9	-1.71359	E3 ubiquitin- ligase MIB2 isoform X2
cbr22392973	XP_010878930	-1.71333	isocitrate dehydrogenase [NADP] mitochondrial
cbr22397777	CDQ92678	-1.71092	ras-related Rab-9B-like
cbr22409575	ACN10658	-1.70858	integral membrane 2B isoform X2
cbr22409250	CDQ64316	-1.70309	phenylalanine-4-hydroxylase isoform X1
cbr22407166	CDQ70755	-1.70119	low-density lipo receptor
cbr22415448	ACM09410	-1.69758	15-hydroxyprostaglandin dehydrogenase [NAD(+)]-like
cbr22422039	P29122	-1.67933	pro convertase subtilisin kexin type 6-like
cbr22391825	XP_010891403	-1.67677	sodium-coupled neutral amino acid transporter 3-like isoform X2
cbr22412142	CDQ68594	-1.67474	adenylosuccinate synthetase isozyme 1
cbr22408613	CDQ73153	-1.67087	growth arrest and DNA damage-inducible GADD45 gamma
cbr22401445	CDQ84110	-1.66938	monocarboxylate transporter 8
cbr22402866	XP_010894487	-1.66786	multidrug resistance-associated 9
cbr22425033	O75197	-1.66397	low-density lipo receptor-related 5-like
cbr22415654	XP_010864429	-1.6597	phosphorylase b kinase regulatory subunit skeletal muscle isoform isoform X1
cbr22395514	NP_001133776	-1.65193	peroxisomal bifunctional enzyme
cbr22422110	E7FE13	-1.65092	leucine-rich repeat-containing G- coupled receptor 4 isoform X1
cbr22420146	CDQ87857	-1.64934	F-box only 11-like isoform X1
cbr22406530	CDQ97695	-1.6458	unnamed protein product
cbr22395981	CDQ94506	-1.63783	cytochrome P450 2F2-like
cbr22408530	CDQ60773	-1.6326	high affinity copper uptake 1 [Esox lucius]
cbr22400029	CDQ74357	-1.63013	thyrotroph embryonic factor-like isoform X1
cbr22391062	CDQ88166	-1.62749	UDP-glucuronosyltransferase 2A1-like isoform X2
cbr22417252	CDQ60604	-1.61791	phospholipase A1 member A isoform X1
cbr22392985	CDQ61644	-1.61467	fibroblast growth factor 23-like
cbr22407739	CDQ59644	-1.61318	cell growth regulator with EF hand domain 1
cbr22413985	CDQ69102	-1.61251	zinc finger C3H1 type-like 2
cbr22405773	CDQ74208	-1.61153	double C2-like domain-containing beta
cbr22390482	NP_001165332	-1.6096	iron-sulfur cluster assembly enzyme mitochondrial-like
cbr22409956	CDQ78889	-1.60628	DENN domain-containing 5B-like isoform X7 [Salmo salar]
cbr22412450	CDQ73406	-1.5979	membrane cofactor isoform X1 [Salmo salar]
cbr22414400	XP_010871183	-1.59606	transport Sec23B
cbr22414446	CDQ58431	-1.59216	mitogen-activated kinase kinase kinase 19
cbr22390600	CDQ92110	-1.59179	Cation transport regulator 1
cbr22405813		-1.58994	PREDICTED: uncharacterized protein LOC106578090 isoform X5 [Salmo salar]
cbr22411649		-1.58679	---NA---
cbr22396671	NP_001134706	1.58613	NADH dehydrogenase [ubiquinone] 1 alpha subcomplex subunit 12
cbr22415752	AFM77867	1.58698	fatty acid delta-6 desaturase [Dicentrarchus labrax]
cbr22391673	ACO08723	1.5883	Proteasome activator complex subunit 2
cbr22397208	ACI69466	1.58917	NADH dehydrogenase 1 alpha subcomplex subunit 13
cbr22404127	ACI67091	1.59023	ADP ATP translocase 2 [Salmo salar]
cbr22390938	CDQ82084	1.59205	trans-1,2-dihydrobenzene-1,2-diol dehydrogenase-like
cbr22409794	CDQ85405	1.59443	thioredoxin domain-containing 5
cbr22393591	ACM09160	1.59699	MICOS complex subunit MIC25 isoform X2
cbr22402441	CDQ73245	1.60301	proteasome subunit beta type-5
cbr22411092	ACI33501	1.60389	sorting and assembly machinery component 50 homolog
cbr22398161		1.60921	---NA---
cbr22421935	A7YT82	1.61437	glycylpeptide N-tetradecanoyltransferase 2 isoform X1
cbr22386706	XP_010901890	1.61505	dolichyl-phosphate beta-glucosyltransferase
cbr22400634	CDQ80885	1.61666	transmembrane 183A
cbr22399201	CDQ96940	1.61673	C12orf31 homolog [Salmo salar]
cbr22400639	XP_003514346	1.61807	DNA-directed RNA polymerase II subunit RPB7
cbr22386657	CDQ81716	1.6211	inosine-uridine preferring nucleoside hydrolase-like isoform X1
cbr22398941	AAC28367	1.62253	S100-A1 [Salmo salar]
cbr22415317	CDQ87023	1.62297	max X isoform X2
cbr22396981	XP_010897918	1.62318	RNA-binding with serine-rich domain 1
cbr22399545	CDQ88505	1.62516	Voltage-dependent anion-selective channel 2
cbr22386580	ACM09285	1.6256	thiosulfate sulfurtransferase rhodanese-like domain-containing 1
cbr22394485	CDQ82496	1.63092	histone RNA hairpin-binding isoform X1
cbr22419543	XP_010884733	1.63498	transformer-2 homolog beta isoform X2
cbr22387642	XP_010894738	1.63574	thymidylate kinase
cbr22390728	ACI68448	1.63612	fatty acid-binding intestinal-like
cbr22412508	CDQ82946	1.63919	platelet-activating factor acetylhydrolase isoform X1 [Esox lucius]
cbr22398938	CDQ80836	1.63934	type-4 ice-structuring LS-12-like
cbr22415202	CDQ61091	1.64203	Thioredoxin-dependent peroxide mitochondrial precursor [Salmo salar]
cbr22421449	Q92038	1.64382	acyl- desaturase-like [Salmo salar]
cbr22407126	CDQ59153	1.6439	sorting nexin-24
cbr22398454	CDQ88278	1.64665	phosphotriesterase-related
cbr22386410	CDQ64549	1.64758	cytochrome c oxidase subunit mitochondrial-like
cbr22390494	ACM24766	1.64861	Translocon-associated subunit delta
cbr22406042	NP_001158766	1.65106	AP-1 complex subunit mu-2
cbr22387563	CDQ66793	1.65183	39S ribosomal mitochondrial
cbr22403028	NP_001133714	1.65231	uroporphyrinogen decarboxylase
cbr22402811	XP_010875174	1.65388	fumarylacetoacetase
cbr22424268	Q02380	1.65804	NADH dehydrogenase [ubiquinone] 1 beta subcomplex subunit mitochondrial
cbr22393796	CDQ80236	1.65809	stomatin mitochondrial
cbr22402351	CDQ73455	1.65888	hepatoma-derived growth factor-related 2
cbr22400668	CDQ92046	1.65942	endonuclease domain-containing 1 -like
cbr22417408	CDQ58904	1.66029	NADH dehydrogenase [ubiquinone] iron-sulfur mitochondrial-like [Clupea harengus]
cbr22426284	Q9D937	1.66153	MANSC domain-containing 1
cbr22415312	ACI33503	1.66233	5-aminolevulinate mitochondrial
cbr22401029	XP_010874246	1.66694	Prostaglandin E synthase 3
cbr22403802	ACI33615	1.66818	activator of 90 kDa heat shock ATPase homolog 1-like
cbr22395236	ACI69843	1.66937	E3 SUMO- ligase NSE2
cbr22396622	BAF37938	1.67226	Tetraodon product CAG00085
cbr22397366	ACI66058	1.67317	proteasome subunit alpha type-3
cbr22399874	CDQ86324	1.67368	lysine-rich nucleolar 1
cbr22392149	ACO08655	1.67561	Apoptosis-associated speck containing a CARD [Salmo salar]
cbr22392119	XP_004080714	1.67653	ER lumen -retaining receptor 2
cbr22423255	Q6PHD9	1.67784	selenium-binding 1
cbr22422975	P14314	1.68176	glucosidase 2 subunit beta-like
cbr22390291	CDQ92083	1.68236	SEC13 homolog
cbr22400001	NP_001135210	1.68374	pyridine nucleotide-disulfide oxidoreductase domain-containing 2
cbr22395674	CDQ82254	1.68453	nitric oxide synthase-interacting
cbr22394105	ACN09976	1.68668	ATP synthase subunit mitochondrial
cbr22407477	NP_001134372	1.68683	5-demethoxyubiquinone mitochondrial
cbr22423262	Q7ZU99	1.68856	transitional endoplasmic reticulum ATPase
cbr22416533	XP_010875604	1.68883	ATP-dependent Clp protease ATP-binding subunit clpX- mitochondrial [Esox lucius]
cbr22409493	ACI69087	1.68968	3-hydroxyanthranilate 3,4-dioxygenase
cbr22409548	CDQ94726	1.68986	transcription elongation factor B polypeptide 1 isoform X1 [Pongo abelii]
cbr22423851	Q9HCN8	1.69414	stromal cell-derived factor 2 1
cbr22419844	ACN10581	1.69436	TAR DNA-binding 43-like isoform X2
cbr22413709	CDQ65240	1.69451	26S proteasome non-ATPase regulatory subunit 12
cbr22416236	CDQ59860	1.69642	anaphase-promoting complex subunit 13
cbr22400807	CDQ57906	1.69803	calreticulin [Oncorhynchus mykiss]
cbr22391692	NP_001158677	1.70746	Dynactin subunit 6
cbr22393871	ACO07843	1.70979	catechol O-methyltransferase domain-containing 1 isoform X1
cbr22394145	ACI67145	1.71273	Peroxiredoxin [Salmo salar]
cbr22421512	A2BGU9	1.71601	serine hydrolase 2
cbr22396186	CDQ75272	1.71841	ATP synthase-coupling factor mitochondrial
cbr22402280	XP_010863899	1.72326	aspartate cytoplasmic-like
cbr22405488	XP_009304565	1.72494	voltage-gated potassium channel subunit beta-2 isoform X4 [Salmo salar]
cbr22391355	CDQ62747	1.72856	tricarboxylate transport mitochondrial-like
cbr22425106	P02457	1.7314	type1 collgen alpha1 chain [Acipenser schrenckii]
cbr22422935	O88685	1.73228	26S protease regulatory subunit 6A
cbr22411808	CDQ75748	1.7342	splicing regulatory glutamine lysine-rich 1-like isoform X5
cbr22405751	CDQ98933	1.73444	trichohyalin- partial
cbr22386596	XP_010902804	1.73468	UPF0160 mitochondrial
cbr22387550	CDQ79848	1.73598	ribosomal mitochondrial
cbr22390740	CDQ92280	1.73729	7,8-dihydro-8-oxoguanine triphosphatase isoform X1 [Esox lucius]
cbr22405510	CDQ65400	1.73749	translocon-associated subunit alpha isoform X1
cbr22390329	ACI68854	1.74113	proteasome subunit alpha type-7
cbr22396221	CDQ69251	1.74325	RNA-binding FUS-like isoform X2
cbr22424404	Q8VHM6	1.74749	DNA-directed RNA polymerase III subunit RPC9
cbr22415204	CDQ58549	1.75779	Thioredoxin-dependent peroxide mitochondrial precursor [Salmo salar]
cbr22387664	ACM08690	1.75824	39S ribosomal mitochondrial
cbr22390507		1.75998	---NA---
cbr22407790	NP_001118098	1.7639	translocator -like
cbr22412234	CDQ79739	1.76445	D-dopachrome decarboxylase [Salmo salar]
cbr22392124	CDQ79283	1.77019	28S ribosomal mitochondrial
cbr22422722	P20742	1.77255	alpha-2-macroglobulin-like isoform X2
cbr22402440	CDQ76786	1.77267	sarcoplasmic endoplasmic reticulum calcium ATPase 1-like isoform X1
cbr22426355	Q6DH66	1.77648	mitochondrial import receptor subunit TOM20 homolog
cbr22397784	NP_001117942	1.77776	14-3-3 zeta [Salmo salar]
cbr22402482	CDQ71348	1.77809	Proteasome subunit alpha type-1 [Salmo salar]
cbr22409031	XP_010895574	1.77897	synaptosomal-associated 23 isoform X1
cbr22411859	CDQ79693	1.77915	bleomycin hydrolase
cbr22406423	NP_001154149	1.78049	malignant T-cell-amplified sequence 1
cbr22386407	CAC44160	1.78099	non-muscle caldesmon-like [Salmo salar]
cbr22409600	CDQ89564	1.78227	Mitochondrial import receptor subunit TOM20 homolog
cbr22410560	CDQ80604	1.78593	methyltransferase 23
cbr22387528	CDQ89741	1.78778	complement component 1 Q subcomponent-binding mitochondrial
cbr22391133	CDQ64283	1.78848	carcinoembryonic antigen-related cell adhesion molecule 5-like
cbr22416790	CDQ70707	1.79361	lysine-specific demethylase 6B-like isoform X1 [Salmo salar]
cbr22396102	ACO08628	1.79525	39S ribosomal mitochondrial
cbr22409531	CDQ93887	1.79611	anosmin-1-like isoform X1
cbr22398934	ACO08383	1.7964	Proteasome subunit beta type 1-A
cbr22402791	CDQ60852	1.79838	alcohol dehydrogenase [NADP(+)] isoform X1
cbr22390448	ACM08318	1.79847	dpy-30 homolog
cbr22386590	ACI69984	1.8001	Mitochondrial 2-oxoglutarate malate carrier
cbr22394091	CDQ82039	1.80075	cold-inducible RNA-binding B-like isoform X3
cbr22399686	ACI67693	1.80166	NADH dehydrogenase [ubiquinone] flavo mitochondrial
cbr22394102	CDQ67373	1.80239	zinc-binding A33-like
cbr22392282	CDQ69365	1.8028	Microsomal glutathione S-transferase 3
cbr22405174	CDQ57721	1.80443	clathrin light chain A isoform X1
cbr22403193	XP_009909445	1.80605	26S proteasome non-ATPase regulatory subunit 14
cbr22426287	Q9DCI9	1.80725	39S ribosomal mitochondrial
cbr22410938	ACM08449	1.81083	acidic leucine-rich nuclear phospho 32 family member B isoform X1
cbr22426225	Q01449	1.81295	myosin regulatory light chain atrial isoform
cbr22399742	CDQ67881	1.81351	acetyl- carboxylase 1 isoform X1 [Salmo salar]
cbr22409582	ACI68940	1.82019	ATP synthase subunit mitochondrial precursor [Salmo salar]
cbr22400532	CDQ58215	1.82156	mitochondrial import inner membrane translocase subunit Tim21
cbr22403600	KKF32669	1.82196	pre-B-cell leukemia transcription factor-interacting 1 isoform X2
cbr22390380	ACI67726	1.82257	low molecular weight phosphotyrosine phosphatase isoform X1
cbr22409276	CDQ62073	1.82288	ATP synthase subunit mitochondrial-like
cbr22386760	ACO08332	1.82532	28S ribosomal mitochondrial
cbr22409749	CDQ64446	1.82569	calumenin-A-like isoform X1 [Salmo salar]
cbr22419312	CDQ59265	1.82785	U1 small nuclear ribonucleo A
cbr22400934	ACH70970	1.82962	Proteasome subunit alpha type-7 [Salmo salar]
cbr22387350	CDQ81013	1.83461	histidine triad nucleotide-binding 1
cbr22395714	CDQ93195	1.83663	proteasomal ubiquitin receptor ADRM1-like
cbr22423163	A8WGU8	1.83888	CCSMST1
cbr22390214	CDQ74894	1.84051	28S ribosomal mitochondrial
cbr22426246	B0BLT0	1.84083	Zinc finger 593
cbr22406118	CDQ58465	1.84153	NADH dehydrogenase [ubiquinone] 1 alpha subcomplex subunit mitochondrial
cbr22418822	CDQ57862	1.84598	villin-1 [Salmo salar]
cbr22408572	ACN11138	1.84661	saccharopine dehydrogenase-like oxidoreductase
cbr22415929	CDQ65905	1.84698	tetraspanin-3-like
cbr22404772	CDQ73943	1.84997	25-hydroxycholesterol 7-alpha-hydroxylase-like [Haplochromis burtoni]
cbr22396326	ABB58920	1.85137	tubulin alpha-1C chain- partial
cbr22411173	CDQ85167	1.85196	NF-kappa-B-activating -like isoform X1 [Poecilia formosa]
cbr22390722	ACO11188	1.85559	39S ribosomal mitochondrial
cbr22421454	P32455	1.85572	interferon-induced guanylate-binding 1-like
cbr22408534	NP_001154078	1.85575	Prefoldin subunit 4
cbr22401929	CDQ67425	1.85673	phosphoserine phosphatase isoform X1
cbr22426277	sp	1.85748	probable ergosterol biosynthetic 28
cbr22390157	AAC33135	1.86227	Developmentally-regulated GTP-binding 2
cbr22403869	XP_010885583	1.86514	mitochondrial-processing peptidase subunit beta
cbr22399234	XP_010870198	1.86781	RNA-binding 25-like [Salmo salar]
cbr22413527	CDQ86627	1.86859	interferon-related developmental regulator 2-like isoform X2
cbr22390396	NP_001140117	1.8695	ADP-ribosylation factor 6-interacting 1
cbr22386363	ACI67749	1.87085	39S ribosomal mitochondrial
cbr22413907	ACI69869	1.87256	NADH dehydrogenase [ubiquinone] iron-sulfur mitochondrial
cbr22398453	CDQ68403	1.87284	UDP-glucose:glyco glucosyltransferase 2-like isoform X2
cbr22426235	Q5D016	1.87771	Prefoldin subunit 1
cbr22415902	NP_001133878	1.87789	solute carrier family 35 member B1
cbr22398523	ACI66026	1.88115	rRNA-processing FCF1 homolog
cbr22387442	XP_008329857	1.88257	tubulointerstitial nephritis antigen-like
cbr22420484	CDQ65988	1.88528	probable 28S rRNA (cytosine-C(5))-methyltransferase
cbr22421854	Q8JG64	1.88855	disulfide-isomerase A3
cbr22402491	KKF12177	1.8908	Oligosaccharyltransferase complex subunit ostc
cbr22414853	NP_001135257	1.8918	replication A 70 kDa DNA-binding subunit isoform X1
cbr22413252	CDQ84756	1.89383	asparagine--tRNA cytoplasmic isoform X1
cbr22426541	Q2TB90	1.89676	hexokinase HKDC1
cbr22423576	B0FWK4	1.90131	signal peptidase complex subunit 1
cbr22397385	AGH92539	1.90604	ATP synthase subunit mitochondrial precursor [Salmo salar]
cbr22395146	CDQ81064	1.91054	tumor necrosis factor receptor superfamily member 5-like isoform X4
cbr22397644	CDQ61649	1.915	NADH dehydrogenase [ubiquinone] 1 alpha subcomplex subunit mitochondrial
cbr22406748	XP_010871980	1.91691	interleukin enhancer-binding factor 2
cbr22392446	CDQ75732	1.92256	NAD(P) mitochondrial-like
cbr22387398	NP_001133421	1.92543	acetyl- cytosolic
cbr22413269	KKF31009	1.9274	ATP synthase subunit mitochondrial
cbr22396850	CDQ87856	1.92869	DNA mismatch repair Msh2
cbr22421520		1.93085	septin-7-like isoform X4
cbr22414196	ACO08062	1.93279	39S ribosomal mitochondrial
cbr22386346	ACM09291	1.93646	cytochrome b-c1 complex subunit mitochondrial
cbr22392021	CDQ58492	1.93784	proteasome subunit alpha type-4
cbr22413092	ACM09152	1.93865	coiled-coil domain-containing 43
cbr22403517	CDQ58416	1.94011	Triosephosphate isomerase
cbr22414454	CDQ62811	1.94021	adenylosuccinate lyase
cbr22403826	ACI70073	1.94867	Deoxyribonuclease gamma precursor
cbr22413815		1.94933	trichohyalin- partial
cbr22391309	XP_010869042	1.95207	mitochondrial
cbr22396887	XP_006203198	1.95278	Tubulin alpha-1C chain
cbr22387847	CDQ75732	1.95457	NAD(P) mitochondrial-like
cbr22398972	ACO08020	1.95611	hemoglobin subunit beta [Salmo salar]
cbr22392762	CDQ61400	1.9569	bifunctional 3 -phosphoadenosine 5 -phosphosulfate synthase 2-like
cbr22411016	CDQ90897	1.95926	26S proteasome non-ATPase regulatory subunit 11
cbr22402019	ACN10193	1.95971	Hemoglobin subunit beta-1 [Salmo salar]
cbr22394238	XP_010771262	1.96401	small nuclear ribonucleo Sm D1
cbr22387438	CDQ70993	1.96485	amylo- 6- 4-alpha-glucanotransferase isoform X1 [Danio rerio]
cbr22387452	CCG28020	1.96495	glutathione peroxidase 1-like
cbr22414222	CDQ80408	1.96836	placenta-specific gene 8 -like
cbr22423855	P30436	1.96922	Tubulin alpha chain
cbr22411006	XP_010895002	1.97086	sterol-4-alpha-carboxylate 3- decarboxylating
cbr22412168	CDQ69854	1.97267	dolichyl-diphosphooligosaccharide-- glycosyltransferase subunit 2 isoform X1
cbr22416116	CDQ64691	1.97633	glutathione S-transferase alpha
cbr22418989	XP_006123771	1.97786	tubulin beta chain
cbr22413529	XP_010890319	1.99021	YEATS domain-containing 4
cbr22386632	NP_001158540	1.99195	cytochrome c oxidase 20 homolog
cbr22409516	ACN11057	1.99416	retinol dehydrogenase 12
cbr22403237	AHG98215	1.99482	proliferating cell nuclear antigen
cbr22386801	NP_001158517	1.99488	Prefoldin subunit 6
cbr22394635	CDQ61979	1.99592	cell growth-regulating nucleolar
cbr22418983	XP_008315512	2.00346	tubulin beta-4B chain-like
cbr22424438		2.00714	ubiquitin-conjugating enzyme E2 L3
cbr22406447	XP_010902268	2.00805	thioredoxin domain-containing 11
cbr22386769	CDQ69000	2.00996	apical endosomal glyco
cbr22414845	XP_010869610	2.01202	actin 6A
cbr22387595	CDQ56811	2.01326	phosphoacetylglucosamine mutase
cbr22420251	ACO07723	2.0142	COMM domain-containing 7
cbr22396185	CDQ73645	2.01798	CDKN2AIP N-terminal
cbr22398439	CDQ62486	2.0193	lamin-B1
cbr22402832	CDQ76507	2.02228	transmembrane protease serine 2-like
cbr22413387	CDQ63939	2.02531	hexokinase HKDC1
cbr22387229	AFD09497	2.02808	phospholipid hydroperoxide glutathione mitochondrial-like
cbr22393818	XP_010901368	2.03006	39S ribosomal mitochondrial
cbr22409925	ACI68030	2.03202	triosephosphate isomerase A
cbr22407221	ACM09048	2.03288	eukaryotic translation initiation factor 2 subunit 2
cbr22411762	CDQ73491	2.03308	NADP-dependent malic enzyme
cbr22418987	KKX22068	2.03558	tubulin beta-4B chain-like
cbr22390589	ACI67144	2.04034	Small ubiquitin-related modifier 2 precursor [Salmo salar]
cbr22415295	NP_001134006	2.04046	transketolase-like
cbr22411531	CDQ68523	2.04067	Krueppel-like factor 10
cbr22407847	CDQ88808	2.04091	deoxyuridine 5 -triphosphate mitochondrial isoform X1
cbr22404441	NP_001165324	2.0455	cytokine-inducible SH2-containing
cbr22421374	Q1L994	2.04615	phosphatase 1 regulatory subunit 37-like
cbr22419593	XP_010883621	2.05034	chondroitin sulfate proteoglycan 5-like isoform X3
cbr22412931	NP_001134354	2.05216	26S protease regulatory subunit 10B
cbr22400641	CDQ77969	2.05235	mitochondrial import receptor subunit TOM22 homolog
cbr22402810	ACO09168	2.05443	fumarylacetoacetase
cbr22411327	CDQ56476	2.05682	kinesin KIF2C isoform X2
cbr22397873	CDQ61614	2.05732	NADH-cytochrome b5 reductase 2-like
cbr22387186	CDQ82921	2.05792	Aurora kinase A-interacting
cbr22396728	XP_010871622	2.05992	biotinidase-like
cbr22421276	P20717	2.06063	#NAME?
cbr22391800	NP_001134940	2.06189	sulfotransferase family cytosolic 2B member 1-like
cbr22392227	XP_010870416	2.06282	delta(24)-sterol reductase
cbr22402393	CDQ67398	2.06792	V-type proton ATPase subunit F
cbr22391924	CDQ63123	2.06813	probable D-tyrosyl-tRNA(Tyr) deacylase 2
cbr22387273	CDQ67939	2.06861	Origin recognition complex subunit 3
cbr22420214	ACI69390	2.0691	28S ribosomal mitochondrial
cbr22386326	ACI68369	2.07106	39S ribosomal mitochondrial
cbr22402124	BAD11697	2.07314	beta tubulin [Psammocora stellata]
cbr22390634	CDQ92403	2.07492	mitochondrial import inner membrane translocase subunit tim16
cbr22396544	XP_010882398	2.07984	cyclin-dependent kinase 10 isoform X1 [Sinocyclocheilus rhinocerous]
cbr22409172	CDQ83842	2.08108	condensin complex subunit 1 isoform X2
cbr22412379	CDQ62935	2.08123	disulfide-isomerase A6-like
cbr22396644	ABR68234	2.08416	sarcoplasmic endoplasmic reticulum calcium ATPase 2 isoform X2
cbr22398524	ACO07854	2.08626	rRNA-processing FCF1 homolog
cbr22394919	NP_001290842	2.08829	N-acetyl-D-glucosamine kinase
cbr22399670	ACI68333	2.09065	Translocon-associated subunit gamma
cbr22397623	CDQ61090	2.09625	sideroflexin-4
cbr22392507	CDQ61166	2.09656	Cystatin-F precursor [Salmo salar]
cbr22426918		2.10064	inner centromere -like
cbr22391876	CDQ57872	2.10555	transmembrane protease serine 9
cbr22414287	CDQ91003	2.10807	serine--tRNA cytoplasmic
cbr22393649	CDQ91311	2.10825	DNA ligase 1
cbr22424439		2.1091	ubiquitin-conjugating enzyme E2 L3
cbr22393882	CDQ78738	2.11069	histidine--tRNA cytoplasmic isoform X1
cbr22396727	XP_010871622	2.11234	biotinidase-like
cbr22390500	AAG28030	2.11326	Leukocyte cell-derived chemotaxin 2 precursor [Salmo salar]
cbr22410109	XP_010887746	2.11779	heat shock 75 mitochondrial
cbr22426366	Q66IM5	2.11869	NATD1-like [Takifugu rubripes]
cbr22426073	Q9EPU4	2.11974	cleavage and polyadenylation specificity factor subunit 1
cbr22426426	Q08B39	2.12628	hydroxyacid-oxoacid mitochondrial
cbr22403334	XP_010900164	2.12845	ERGIC-53 isoform X2
cbr22390488	CDQ79892	2.13086	NLRC3-like isoform X1
cbr22419885	XP_010881177	2.13222	S-adenosylmethionine decarboxylase proenzyme
cbr22409105	CDQ88610	2.13475	gastrula zinc finger -like isoform X1
cbr22416281	CDQ67418	2.13523	ATP-binding cassette sub-family D member 2
cbr22387424	CDQ77678	2.13635	properdin-like isoform X2
cbr22407220	ACM09048	2.13967	eukaryotic translation initiation factor 2 subunit 2
cbr22387663	XP_010897880	2.14702	peptidyl-prolyl cis-trans isomerase NIMA-interacting 1
cbr22397815	ACO07528	2.14726	mitotic spindle-associated MMXD complex subunit MIP18
cbr22414945	CDQ80007	2.16145	dCTP pyrophosphatase 1
cbr22415254	CDQ77480	2.1616	ATP-binding cassette sub-family F member 2
cbr22397998	CDQ63581	2.16388	28S ribosomal mitochondrial
cbr22401925	ACO08390	2.16454	inorganic pyrophosphatase
cbr22406461	CDQ64281	2.16824	hemagglutinin amebocyte aggregation factor-like
cbr22422813		2.17469	zinc finger 239-like
cbr22392204	CDQ68198	2.18077	small nuclear ribonucleo Sm D3
cbr22426255	Q8WYQ3	2.18489	coiled-coil-helix-coiled-coil-helix domain-containing mitochondrial
cbr22407218	CDQ81212	2.19308	dnaJ homolog subfamily B member 11
cbr22393929	ACI70054	2.19512	peptidyl-prolyl cis-trans isomerase FKBP11
cbr22403023	CDQ91286	2.19781	matrilin-4 isoform X2
cbr22397336	NP_001134570	2.20129	kynurenine formamidase
cbr22416427		2.2013	---NA---
cbr22391436		2.2057	---NA---
cbr22416415	NP_001134613	2.20923	cyclin-dependent kinase inhibitor 3
cbr22398922	CDQ86326	2.21694	phosphoglycerate mutase 1
cbr22390803	ACM09326	2.21861	proteasome activator complex subunit 3
cbr22423854		2.21888	tubulin alpha-4A chain-like
cbr22408526	XP_010877610	2.2199	M-phase inducer phosphatase 2
cbr22406470	ACM08892	2.23548	casein kinase II subunit alpha-like [Clupea harengus]
cbr22409599	ACI67473	2.24089	Mitochondrial import receptor subunit TOM20 homolog
cbr22392122	CDQ74636	2.24089	glutathione mitochondrial isoform X1
cbr22399707	XP_010862691	2.24893	nucleoporin NDC1 isoform X2
cbr22395550	XP_008286968	2.25685	3-keto-steroid reductase-like
cbr22392936	CDQ79241	2.25811	mucin-3B-like
cbr22394797	CDQ57774	2.26083	kelch 41
cbr22426475		2.26433	prolyl 3-hydroxylase 1-like
cbr22406269	CDQ83486	2.26688	disulfide-isomerase A4
cbr22407580	XP_007543850	2.26828	hypoxia up-regulated 1 isoform X2
cbr22398677	CDQ69070	2.27451	KDEL motif-containing 2
cbr22403219		2.27655	---NA---
cbr22412031	XP_005949090	2.27679	U6 snRNA-associated Sm LSm4
cbr22398082	XP_010889585	2.2877	NAD(P) mitochondrial-like
cbr22386541		2.29541	---NA---
cbr22396876	CDQ80875	2.30368	hemogen isoform X2
cbr22423089		2.30615	---NA---
cbr22387274	CDQ67939	2.30689	origin recognition complex subunit 3
cbr22394228	NP_001158658	2.3087	Nuclear transport factor 2
cbr22410879	CDQ80822	2.3087	biotinidase- partial
cbr22397006	CDQ61431	2.31062	dnaJ homolog subfamily C member 9 [Astyanax mexicanus]
cbr22426231		2.31394	cytochrome c oxidase subunit mitochondrial-like
cbr22409920	CDQ88062	2.32471	transmembrane 97
cbr22411353	CDQ58407	2.32519	replication A 32 kDa subunit
cbr22399734	CDQ89552	2.32573	polycomb complex BMI-1-B-like isoform X2 [Sinocyclocheilus grahami]
cbr22386547	ACO09698	2.32659	sulfotransferase 6B1-like
cbr22386090	CDQ84105	2.33079	DNA polymerase alpha subunit B
cbr22400412	XP_010876313	2.33616	3-hydroxy-3-methylglutaryl-Coenzyme A reductase
cbr22394212	ACI68005	2.3403	proteasome subunit beta type-7-like
cbr22399465	CDQ86495	2.34617	Mediator of RNA polymerase II transcription subunit 7
cbr22425694	Q6NWG1	2.3489	leucine-rich repeat-containing 59
cbr22410940	XP_010887790	2.36383	absent in melanoma 1 -like
cbr22406890	CDQ73208	2.36636	L-asparaginase-like isoform X2
cbr22390580	NP_001117692	2.36907	carbonic anhydrase 1-like
cbr22426273	Q9D2R8	2.36939	28S ribosomal mitochondrial-like isoform X1 [Salmo salar]
cbr22394388	ACM09646	2.37041	Growth arrest and DNA-damage-inducible GADD45 alpha [Salmo salar]
cbr22389496	XP_010866765	2.37104	mitochondrial sodium hydrogen exchanger 9B2-like
cbr22411536	CDQ85167	2.37113	LYRIC [Salmo salar]
cbr22410112	CDG41617	2.37834	endoplasmin
cbr22401083	CDQ85022	2.37877	calreticulin-like
cbr22411297	CDQ69447	2.38261	probable sodium-coupled neutral amino acid transporter 6
cbr22412896	NP_001158837	2.38315	tyrosine phosphatase type IVA 1
cbr22391282	XP_010874537	2.38436	prostaglandin E synthase 2 isoform X1
cbr22392152		2.38496	---NA---
cbr22401465	CDQ56829	2.38823	inverted formin-2-like
cbr22391884	ACI70000	2.38947	peptidyl-prolyl cis-trans isomerase-like 1
cbr22421439	Q8K009	2.3897	mitochondrial 10-formyltetrahydrofolate dehydrogenase
cbr22395278	CDQ64249	2.39151	peptidyl-tRNA hydrolase PTRHD1
cbr22406419	NP_001133964	2.39426	tubulin-folding cofactor B isoform X1 [Esox lucius]
cbr22389749	XP_010870014	2.40182	cytokine receptor-like factor 1 isoform X5
cbr22386205	XP_010902290	2.41814	general transcription factor 3C polypeptide 1
cbr22387527	NP_001135046	2.42276	replication factor C subunit 5
cbr22424669	Q91V92	2.42628	ATP-citrate synthase isoform X3
cbr22394304	NP_001134719	2.43143	Glutaredoxin-1
cbr22394478	XP_010883918	2.44433	homeobox Mohawk
cbr22396552	CDQ78065	2.45003	Nucleoside diphosphate kinase A [Salmo salar]
cbr22402889	CDQ66833	2.45163	methylosome 50
cbr22416019	ACN11370	2.45173	60 kDa heat shock mitochondrial
cbr22412204	XP_010894260	2.4522	26S proteasome non-ATPase regulatory subunit 1
cbr22408967	CDQ78924	2.46082	structural maintenance of chromosomes 4
cbr22401256	XP_010863022	2.46585	gamma-glutamyl hydrolase-like
cbr22409532	XP_010889277	2.46624	anosmin-1
cbr22426645		2.46896	uncharacterized oxidoreductase -like
cbr22399784	ABY21331	2.46975	lipocalin-like
cbr22406749	XP_010871979	2.47139	interleukin enhancer-binding factor 2
cbr22397737	XP_010888396	2.47721	CIP2A
cbr22414395	XP_010901397	2.48179	disabled homolog 2 isoform X2
cbr22391798	ACM09596	2.4825	Thioredoxin [Salmo salar]
cbr22392219	CDQ66861	2.48258	lysosome-associated membrane glyco 3
cbr22413390	CDQ63939	2.48718	hexokinase HKDC1
cbr22395558	ACI69956	2.4904	mesencephalic astrocyte-derived neurotrophic factor-like
cbr22410386	CDQ68380	2.49949	acetyl- carboxylase 2 isoform X4
cbr22395361	CDQ73683	2.51613	Kinesin KIF22
cbr22412322	CDQ60940	2.51879	coronin-1C isoform X1
cbr22400817	NP_001118023	2.53022	Hemoglobin subunit alpha [Salmo salar]
cbr22400347	XP_010766585	2.54314	thioredoxin reductase 3
cbr22396877	ACI69073	2.54401	Ubiquitin-conjugating enzyme E2 C [Salmo salar]
cbr22404224	CDQ67219	2.54515	elongation of very long chain fatty acids 2
cbr22387618	XP_010877660	2.54666	ezrin isoform X1 [Lepisosteus oculatus]
cbr22396907	CDQ56232	2.55333	amyloid beta A4 precursor -binding family B member 1-interacting -like
cbr22427316		2.55713	fantom-like isoform X2
cbr22404552	ACI68911	2.56324	peptidyl-prolyl cis-trans isomerase FKBP2
cbr22412455		2.57227	---NA---
cbr22414106	XP_008282969	2.58153	cytosolic 10-formyltetrahydrofolate dehydrogenase-like
cbr22390526	ACI68724	2.58944	AMBP-like
cbr22414687	XP_010898957	2.59299	fibroblast growth factor 2
cbr22400348	CDQ60076	2.59523	thioredoxin reductase cytoplasmic-like
cbr22405122	CDQ66794	2.60321	ATPase family AAA domain-containing 3A
cbr22397776	NP_001158561	2.60865	Replication A 14 kDa subunit
cbr22409928	CDQ57117	2.60901	cysteine-rich with EGF-like domain 2
cbr22401180	CDQ64647	2.6094	N-acetyltransferase ESCO2
cbr22389117	CDQ55973	2.6194	A disintegrin and metallo ase with thrombospondin motifs 18
cbr22399166	XP_010892858	2.62344	DNA ligase 1
cbr22409226	XP_010884467	2.62591	chromosome alignment-maintaining phospho 1-like
cbr22396412	XP_010871459	2.62824	peptidyl-prolyl cis-trans isomerase FKBP14-like
cbr22402031	NP_001117980	2.64322	metallo ase inhibitor 2-like
cbr22424893	Q6IQM2	2.64755	cytochrome c [Salmo salar]
cbr22412564	XP_010878957	2.65299	aminopeptidase N-like
cbr22401082	CDQ65536	2.65619	calreticulin-like
cbr22413143	CDQ78231	2.66162	dnaJ homolog subfamily C member 1
cbr22388812	CDQ97672	2.6644	N-acetylated-alpha-linked acidic dipeptidase
cbr22398707	CDQ58607	2.66725	Si:dkey- [Danio rerio]
cbr22389528	CDQ71566	2.66986	Ester hydrolase C11orf54 homolog
cbr22416849	CDQ77961	2.67102	lysine-specific demethylase 6B-like isoform X1 [Esox lucius]
cbr22406579	CDQ61016	2.6718	Fanconi anemia group D2 [Esox lucius]
cbr22414259	XP_010875339	2.67199	acetoacetyl- synthetase
cbr22402125	CAM12465	2.67569	beta tubulin [Psammocora stellata]
cbr22386843	CDQ86465	2.68102	Methylosome subunit pICln
cbr22412378	CDQ71639	2.68655	disulfide-isomerase A6 isoform X1
cbr22418067	NP_001158571	2.69084	CXorf33 precursor [Oncorhynchus mykiss]
cbr22418026	CDQ61130	2.6932	lymphoid-specific helicase isoform X2
cbr22411803	NP_001134270	2.69374	alpha-(1,3)-fucosyltransferase 9-like
cbr22387581	NP_001133588	2.70469	lathosterol oxidase
cbr22403770	CDQ62240	2.7055	Low density lipo receptor adapter partial
cbr22409983	CDQ59987	2.70748	bridging integrator 2
cbr22390273	XP_010897205	2.7122	serine threonine- phosphatase 5
cbr22408442	CDQ77920	2.71531	patatin-like phospholipase domain-containing 2
cbr22392092	XP_010868557	2.71566	cysteine sulfinate decarboxylase
cbr22410340	XP_010875451	2.71614	PHD finger 19-like
cbr22416839	CDQ63557	2.71808	EH domain-containing 1-like [Salmo salar]
cbr22407151	CDQ75583	2.72152	DNA replication complex GINS SLD5
cbr22413632	CDQ76788	2.7218	EH domain-containing 3 [Salmo salar]
cbr22391294	CDQ65788	2.72261	prostamide prostaglandin F synthase
cbr22406585	CDQ58594	2.72464	intraflagellar transport 22 homolog
cbr22405586	CDQ62746	2.72872	clathrin heavy chain 1-like isoform X3
cbr22404142	CDR00745	2.73325	Ubiquitin 1 [Salmo salar]
cbr22417520	CDQ92426	2.74108	wee1 kinase
cbr22402890	NP_001133934	2.75213	methylosome 50
cbr22399783	ACI68588	2.75976	lipocalin-like
cbr22419412		2.76258	---NA---
cbr22426741		2.76489	inner centromere -like
cbr22419767	CDQ63767	2.76866	collagen alpha-1(I) chain-like isoform X1
cbr22421191	Q5XK83	2.77368	DNA replication licensing factor MCM4
cbr22409128		2.78237	non-histone chromosomal HMG-14 [Esox lucius]
cbr22401709	XP_010868848	2.78319	M-phase inducer phosphatase 1-B-like isoform X5 [Salmo salar]
cbr22424894	Q6IQM2	2.81432	cytochrome c [Salmo salar]
cbr22419068	NP_001133863	2.81867	transforming growth factor-beta-induced ig-h3
cbr22393039	CDQ84105	2.83489	DNA polymerase alpha subunit B
cbr22425962	P12276	2.83819	fatty acid synthase
cbr22422442		2.86222	lysine-specific demethylase 6B-like isoform X1 [Esox lucius]
cbr22387497	CDQ60213	2.87069	mpv17 2
cbr22423140	Q60FX9	2.87131	G2 mitotic-specific cyclin-B2-like
cbr22401474	CDQ62947	2.88359	matrilin-3-like isoform X1 [Salmo salar]
cbr22401073	CDQ63065	2.88571	78 kDa glucose-regulated
cbr22386647	CDQ80316	2.8967	HAUS augmin-like complex subunit 1
cbr22404500	XP_010890864	2.89828	origin recognition complex subunit 5
cbr22424272	Q9UJW8	2.89891	Zinc finger 271
cbr22418988	AAH08006	2.90739	tubulin beta-4B chain isoform X1 [Mandrillus leucophaeus]
cbr22409318	CDQ73875	2.91584	ribonucleoside-diphosphate reductase large subunit
cbr22401476	CDQ89183	2.91804	nucleolar and spindle-associated 1-like isoform X1
cbr22394327	CDQ95331	2.93563	Spindly isoform X1
cbr22417722	ACN11326	2.93758	PDZ and LIM domain 2-like
cbr22394921	CDQ80483	2.94458	FAM111A-like [Salmo salar]
cbr22421016		2.95221
cbr22390428	CDQ68404	2.95695	dnaJ homolog subfamily C member 3
cbr22401721	CDQ85413	2.95884	peripherin-2-like
cbr22410873	XP_010890656	2.96119	WD repeat and HMG-box DNA-binding 1
cbr22403422	XP_004607860	2.96524	calmodulin isoform X1
cbr22386568	ABY55262	2.98299	peptidyl-prolyl cis-trans isomerase B
cbr22390719	XP_010866157	2.98392	methylsterol monooxygenase 1
cbr22411888	NP_001135274	2.98436	glutamate--cysteine ligase catalytic subunit
cbr22395095	CDQ95157	3.00568	matrix metallo ase-25-like
cbr22394389	ACM09646	3.01172	growth arrest and DNA damage-inducible GADD45 alpha-like
cbr22407699	AHH92868	3.0227	transforming growth factor beta-3
cbr22409927	CDQ57117	3.02328	cysteine-rich with EGF-like domain 2
cbr22407219	CDQ81212	3.02403	dnaJ homolog subfamily B member 11
cbr22406518	XP_010883601	3.02418	cytosolic 5 -nucleotidase 3A isoform X1
cbr22402673	XP_010870680	3.03769	centromere R-like isoform X2
cbr22391649	XP_010872742	3.03969	kinetochore Nuf2
cbr22410997	NP_001134786	3.04528	replication factor C subunit 2
cbr22426438		3.05166	ribosome-binding 1-like isoform X1 [Salmo salar]
cbr22406268	CDQ83486	3.05268	disulfide-isomerase A4-like
cbr22426238		3.05723	C-C motif chemokine 19-like
cbr22399502	CDQ56179	3.06991	Transforming acidic coiled-coil-containing 3
cbr22426377		3.07592
cbr22391584	CDQ77679	3.07606	properdin P factor 3 [Oncorhynchus mykiss]
cbr22386832		3.08
cbr22409061	CDQ79187	3.08087	lamina-associated polypeptide isoforms beta gamma-like isoform X1
cbr22412429	CDQ87522	3.08611	diphosphomevalonate decarboxylase
cbr22413636	CDQ74532	3.09233	GTPase IMAP family member 8- partial
cbr22410555	XP_010885037	3.09469	transcription factor Dp-1 [Oryzias latipes]
cbr22386603	NP_001135348	3.09823	DNA primase small subunit
cbr22414314	XP_010870914	3.10867	pyrroline-5-carboxylate reductase mitochondrial-like
cbr22401072	BAD90025	3.10946	78 kDa glucose-regulated
cbr22414048	AGH92614	3.11795	LSM12 homolog
cbr22390752		3.12127	PREDICTED: uncharacterized protein LOC106581733
cbr22416139	CDQ79264	3.12855	tumor necrosis factor receptor superfamily member 9-like
cbr22395252	CBN80715	3.13032	T-complex 11 homolog
cbr22396014	ACO14251	3.13398	SH3 domain-binding glutamic acid-rich
cbr22414949	CDQ98836	3.15657	glucose-6-phosphate 1-dehydrogenase isoform X1
cbr22420779	O15360	3.17996	Fanconi anemia group A isoform X2
cbr22426795		3.18148	Transmembrane serine 2 precursor [Salmo salar]
cbr22395557	CDQ91295	3.21297	mesencephalic astrocyte-derived neurotrophic factor
cbr22394035	CDQ71726	3.21981	6-phosphogluconate decarboxylating
cbr22387499	CDQ80092	3.22435	DNA replication licensing factor MCM6
cbr22390274	CDQ93180	3.22453	serine threonine- phosphatase 5
cbr22409317	CDQ73875	3.22466	ribonucleoside-diphosphate reductase large subunit
cbr22424916		3.23227	RAD1-interacting nuclear orphan 1
cbr22391410	CDQ65176	3.23391	unnamed protein product
cbr22403643	XP_010865010	3.23692	LRR and PYD domains-containing 3-like
cbr22415517		3.25525	ribosome-binding 1-like isoform X1 [Salmo salar]
cbr22393001	CDQ69000	3.25971	apical endosomal glyco
cbr22426308	Q08BH7	3.27676	Ubiquitin-conjugating enzyme E2 T
cbr22388498	XP_010883294	3.28233	beta-2-glyco 1-like
cbr22395817	CDQ59728	3.32626	LBH-like [Esox lucius]
cbr22384958	CDQ80957	3.33168	myosin light chain kinase skeletal cardiac muscle-like isoform X1
cbr22413503	XP_010865866	3.33206	chromosome transmission fidelity 18 homolog
cbr22403658	CDQ81926	3.34192	chromatin assembly factor 1 subunit A
cbr22390300	CDQ90191	3.37279	2 -deoxynucleoside 5 -phosphate N-hydrolase 1
cbr22407198	XP_010867038	3.38069	3-hydroxy-3-methylglutaryl-Coenzyme A reductase
cbr22389347	CDQ95379	3.42105	cartilage matrix
cbr22406570	CDQ60352	3.43061	nucleobindin-2-like [Sinocyclocheilus rhinocerous]
cbr22400723	CDQ92627	3.44183	origin recognition complex subunit 1 isoform X3
cbr22394864	CDQ56389	3.4566	centromere-associated E-like
cbr22426183	P11029	3.4619	acetyl- carboxylase 1 isoform X5
cbr22390472	NP_001139898	3.46699	transaldolase
cbr22413698	CDQ85556	3.46961	CST complex subunit STN1 isoform X1
cbr22386429	CDQ90497	3.47161	si:ch1073- precursor
cbr22388649	CDQ56795	3.48062	squalene synthase isoform X1
cbr22399681	NP_001133850	3.49223	farnesyl pyrophosphate synthase
cbr22399113	CDQ85975	3.5105	S100-A14 [Salmo salar]
cbr22394066	ACM09400	3.51124	SRA stem-loop-interacting RNA-binding mitochondrial
cbr22413497	NP_001167097	3.51701	DNA replication licensing factor mcm2
cbr22401930	NP_001135130	3.53501	Phosphoserine phosphatase [Salmo salar]
cbr22392250	CDQ58662	3.54469	myosin light chain kinase skeletal cardiac muscle-like isoform X2
cbr22402413	XP_010865662	3.5499	caskin-2-like isoform X4
cbr22386958	XP_010897942	3.55955	solute carrier organic anion transporter family member 1C1-like
cbr22387985	CDQ69642	3.56098	spindle assembly abnormal 6 homolog
cbr22416397	CDQ81696	3.5621	long-chain-fatty-acid-- ligase 1-like isoform X2
cbr22402412	CDQ63965	3.56424	caskin-2-like isoform X3
cbr22407089	CDQ67700	3.56863	lanosterol 14-alpha demethylase
cbr22390433	NP_001134313	3.57309	Tubulin beta-2C chain [Salmo salar]
cbr22386960	CDQ71805	3.59006	Zgc:110687 [Danio rerio]
cbr22407678	NP_001134027	3.59042	DNA repair RAD51 homolog 1
cbr22403158	CDQ73581	3.59176	DNA replication complex GINS PSF3
cbr22417054	CDQ77800	3.60807	kinetochore-associated DSN1 homolog
cbr22403761	CDQ67813	3.61791	mitotic checkpoint serine threonine- kinase BUB1 beta
cbr22387281	ACN09984	3.63811	C-type lectin lectoxin-Thr1-like [Salmo salar]
cbr22395561	CDQ70332	3.63879	DNA replication licensing factor MCM7
cbr22386231	CDQ57425	3.66129	death domain-associated 6 [Notothenia coriiceps]
cbr22408117	CDQ70202	3.67287	glutathione S-transferase P [Salmo salar]
cbr22392093	CDQ91985	3.69573	cysteine sulfinic acid decarboxylase-like [Salmo salar]
cbr22392045	ACI68163	3.70763	Mitochondrial 2-oxoglutarate malate carrier [Salmo salar]
cbr22420008	CDQ62194	3.75623	breast cancer anti-estrogen resistance 3-like isoform X3
cbr22390756	AGB56854	3.76126	Glutathione transferase omega-1 [Salmo salar]
cbr22397523	CDQ75052	3.77377	B-cell linker -like
cbr22395728	CDQ74090	3.7963	endonuclease 8-like 3
cbr22387500	CDQ65691	3.80291	bridging integrator 2-like isoform X1 [Salmo salar]
cbr22392283	CDQ69365	3.80407	Microsomal glutathione S-transferase 3
cbr22409881	CDQ82595	3.81135	valacyclovir hydrolase
cbr22412983	CDQ64299	3.81639	RAD51-associated 1
cbr22402450	CDQ59208	3.82732	ribonucleoside-diphosphate reductase subunit M2
cbr22422017	Q86UX2	3.82902	inter-alpha-trypsin inhibitor heavy chain H5
cbr22406262	XP_005640223	3.82947	histone H2B-like
cbr22426408	P56389	3.84438	cytidine deaminase-like
cbr22395295	CDQ79396	3.85737	DNA repair SWI5 homolog
cbr22403485	XP_010903199	3.86998	peptidase inhibitor 15
cbr22402570	CDQ68289	3.87141	timeless homolog
cbr22389956	CDQ80483	3.87708	FAM111A-like [Salmo salar]
cbr22386574	CDQ72825	3.90262	Deoxycytidylate deaminase
cbr22392911	CDQ69310	3.91153	exonuclease 1-like [Sinocyclocheilus grahami]
cbr22409741	CDQ79951	3.91414	replication factor C subunit 4
cbr22409245	ACM08886	3.91699	transmembrane 100 isoform X2 [Oreochromis niloticus]
cbr22407380	NP_001118132	3.92815	cell division cycle 2 isoform X1 [Salmo salar]
cbr22409934	CDQ61328	3.93364	3-hydroxymethyl-3-methylglutaryl- cytoplasmic
cbr22421886	A8C984	3.94392	myosin light chain kinase 3-like isoform X1
cbr22394833	XP_010884274	3.9801	telomeric repeat-binding factor 1
cbr22387259	NP_001135059	3.98393	RAD52 motif-containing 1 isoform X1
cbr22412882	CDQ61050	4.0125	isopentenyl-diphosphate Delta-isomerase 1
cbr22404115	NP_001140135	4.01403	centromere Q
cbr22390889	CDQ76171	4.02698	Spindle and kinetochore-associated 3
cbr22395678	KKX15301	4.02904	LIAT1 [Xenopus tropicalis]
cbr22399125	XP_010873739	4.04127	kinesin KIF23 isoform X3
cbr22407683	XP_010897942	4.04135	solute carrier organic anion transporter family member 1C1-like
cbr22414520	CDQ70129	4.04139	centromeric A
cbr22416292	CDQ57169	4.05088	cell division cycle-associated 7
cbr22395868	XP_010862324	4.05134	mitochondrial pyruvate carrier 2
cbr22404801	CDQ58705	4.05706	coiled-coil domain-containing C16orf93 homolog isoform X1
cbr22408411	CDQ63648	4.07208	delta(14)-sterol reductase
cbr22393187	NP_001133638	4.08743	DNA primase large subunit-like
cbr22404746	CDQ70159	4.09324	PCNA-associated factor
cbr22398186	CDQ71380	4.10563	CASC5 [Sinocyclocheilus anshuiensis]
cbr22414158	CDQ63133	4.10838	G2 M phase-specific E3 ubiquitin- ligase
cbr22422881		4.11824	chromosome-associated kinesin KIF4A
cbr22398545	NP_001167050	4.1358	condensin complex subunit 3
cbr22387444	CDQ91545	4.14756	tripartite motif-containing 16 [Esox lucius]
cbr22425963		4.17454
cbr22410707	NP_001139870	4.18679	LIM domain only 1 (rhombotin 1) [Homo sapiens]
cbr22394075	CDQ62413	4.18913	histone [Salmo salar]
cbr22393510	XP_010864019	4.22059	zwilch homolog
cbr22396079	CDQ63081	4.23951	chromosome transmission fidelity 8 homolog
cbr22414586	CDQ91091	4.25188	centromere M
cbr22408376	XP_003443447	4.26165	elongation of very long chain fatty acids 6
cbr22416291	CDQ57802	4.27827	cell division cycle-associated 7
cbr22399744	CDQ70270	4.27891	hydroxymethylglutaryl- cytoplasmic-like isoform X2
cbr22390229	CDQ72558	4.28131	disks large-associated 5 isoform X1
cbr22402522	CDQ93423	4.28911	regulator of cytokinesis 1-like
cbr22408417	ADV36649	4.28924	OX-2 membrane glyco -like
cbr22390424	KKF28480	4.29315	mitochondrial-like
cbr22416853	CDQ70707	4.29362	lysine-specific demethylase 6B-like
cbr22399723	CDQ66835	4.29858	separin-like [Sinocyclocheilus anshuiensis]
cbr22386166	CDQ86801	4.30406	nucleolar and spindle-associated 1-like isoform X2
cbr22402451	NP_001133495	4.31789	ribonucleoside-diphosphate reductase subunit M2
cbr22407199	XP_010867038	4.31885	3-hydroxy-3-methylglutaryl-Coenzyme A reductase
cbr22420007	CDQ68433	4.33043	breast cancer anti-estrogen resistance 3-like isoform X3
cbr22404183	ACI67373	4.33088	stathmin-like [Pundamilia nyererei]
cbr22385623	NP_001167223	4.34323	DNA replication licensing factor MCM6
cbr22387585	XP_010866414	4.34542	3-beta-hydroxysteroid-Delta(8),Delta(7)-isomerase
cbr22406439	XP_010895917	4.36511	cysteine-rich and transmembrane domain-containing 1 [Esox lucius]
cbr22405220	CDQ57852	4.36977	lanosterol synthase
cbr22410514	CDQ83602	4.39137	G1 S-specific cyclin-E2 isoform X1
cbr22391696	NP_001268271	4.39957	Fatty acid-binding brain [Salmo salar]
cbr22401514	CDQ76827	4.40048	USP6 N-terminal
cbr22409935	CDQ71852	4.42614	dual specificity kinase Ttk-like isoform X1 [Salmo salar]
cbr22404551	CDQ63575	4.42673	peptidyl-prolyl cis-trans isomerase FKBP2
cbr22415749	CDQ91356	4.43507	importin subunit alpha-1-like
cbr22391883	ACI70000	4.44713	peptidyl-prolyl cis-trans isomerase-like 1
cbr22409542	ACN11037	4.47084	DNA replication licensing factor MCM5
cbr22391917	CDQ62304	4.49628	cyclin-A2
cbr22419355	CDQ85800	4.50512	cytoskeleton-associated 4
cbr22395823	CDQ62145	4.509	DNA excision repair ERCC-6-like
cbr22414944	CDQ87896	4.50913	Aurora kinase A
cbr22398655	XP_010893417	4.53244	BMP retinoic acid-inducible neural-specific 3-like
cbr22401837	CDQ83574	4.54221	serine threonine- kinase Chk1
cbr22421469	O43683	4.55007	mitotic checkpoint serine threonine- kinase BUB1 isoform X2
cbr22417066	CDQ59989	4.55692	rac GTPase-activating 1
cbr22391241	XP_010894729	4.58992	kinesin KIF1A isoform X9
cbr22391797	ACO08388	4.59173	Thioredoxin [Salmo salar]
cbr22426359	P30308	4.60889	M-phase inducer phosphatase 3
cbr22403286	CDQ80451	4.61105	Cell division cycle-associated 3
cbr22424915	P97691	4.62372	forkhead box M1-like isoform X1 [Salmo salar]
cbr22402767	CDQ69432	4.65183	kinesin KIF15
cbr22405312		4.66211
cbr22410060	NP_001167311	4.68041	neuronal calcium sensor 1
cbr22389759	CDQ81697	4.69167	centromere U
cbr22410947	CDQ79295	4.69441	proline-rich 11 isoform X1
cbr22390110	NP_001167378	4.70484	HGV2 [Salmo salar]
cbr22395402	NP_001158868	4.71638	inner centromere isoform X3
cbr22409916	XP_010769284	4.73807	cartilage acidic 1-like
cbr22406481	CCC15141	4.74669	suppressor of cytokine signaling 2-like [Salmo salar]
cbr22418027	CDQ88400	4.7478	lymphoid-specific helicase isoform X2
cbr22390720	AAD13610	4.78006	estrogen receptor alpha
cbr22401383	XP_010886490	4.83544	structural maintenance of chromosomes 2
cbr22400397	CDQ70753	4.85626	kinetochore Spc24
cbr22396570	XP_010894730	4.86793	mitochondrial-like
cbr22416435	NP_001133452	4.87467	acyl- desaturase-like
cbr22408034	XP_010863270	4.89888	squalene synthase isoform X2
cbr22403030	CDQ80977	4.91535	aurora kinase B-like
cbr22403157	CDQ80046	4.91572	RING finger B-like isoform X2
cbr22400103	XP_010865437	4.91884	abnormal spindle-like microcephaly-associated
cbr22402656	CDQ69815	4.93429	prostaglandin reductase 1
cbr22393572	CDQ66213	4.95147	N-lysine methyltransferase SETD8-like
cbr22412005	CDQ89215	4.96407	Borealin [Salmo salar]
cbr22396878	CDQ60803	4.96944	Ubiquitin-conjugating enzyme E2 C [Salmo salar]
cbr22387344	CDQ87394	4.98353	baculoviral IAP repeat-containing -like
cbr22404279	CDQ69584	5.02054	antigen KI-67 isoform X1
cbr22397255	CDQ63543	5.05088	sororin-like [Salmo salar]
cbr22386461	CDQ87141	5.06932	Securin [Salmo salar]
cbr22396740	CDQ98150	5.08109	Structural maintenance of chromosomes 2
cbr22391495	CDQ73529	5.11926	geminin isoform X2
cbr22396151	BAD52074	5.12171	G2 mitotic-specific cyclin-B3-like
cbr22421382	P41515	5.12948	DNA topoisomerase 2-alpha
cbr22406291	XP_006790072	5.12987	phosphoserine aminotransferase
cbr22391362	CDQ67454	5.13677	centromere O-like
cbr22405444	CDQ74602	5.15715	thymidylate synthase
cbr22397258	CDQ60170	5.20173	cytoskeleton-associated 5-like
cbr22386959	CDQ78594	5.20283	heat shock
cbr22391854	CDQ70106	5.23657	carboxy-terminal kinesin 2-like isoform X1 [Sinocyclocheilus rhinocerous]
cbr22401600	CDQ61296	5.2637	condensin complex subunit 2
cbr22391903	CDQ56832	5.26766	small kinetochore-associated -like [Sinocyclocheilus rhinocerous]
cbr22398100	NP_001139988	5.27751	DNA replication complex GINS PSF1
cbr22397466	CDQ92694	5.27838	nicotinamide riboside kinase 2
cbr22397282	XP_010901426	5.3192	serine threonine- kinase PLK1
cbr22400104	CDQ85779	5.32347	abnormal spindle-like microcephaly-associated homolog
cbr22390215	NP_001134682	5.34509	sister chromatid cohesion DCC1
cbr22401604	CDQ81583	5.37847	mis18-binding 1
cbr22393695	CDQ73118	5.43591	mid1-interacting 1
cbr22399501	CDQ69430	5.46489	transforming acidic coiled-coil-containing 3
cbr22407885	CDQ82772	5.47448	glucokinase-like isoform X2 [Salmo salar]
cbr22395403		5.55357
cbr22399615	CDQ63373	5.58868	lymphokine-activated killer T-cell-originated kinase
cbr22422970	Q9H8V3	5.60574	ECT2 isoform X1 [Danio rerio]
cbr22423358	Q14534	5.64873	squalene monooxygenase
cbr22411239	CDQ86382	5.65853	hepatocyte cell adhesion molecule-like
cbr22408861	CDQ76130	5.71216	condensin-2 complex subunit D3 isoform X2
cbr22404277	CDQ64149	5.77417	G2 mitotic-specific cyclin-B1
cbr22386149	AGX13926	5.87187	estrogen receptor isoform X2 [Salmo salar]
cbr22408375	XP_010727795	5.90149	elongation of very long chain fatty acids 6
cbr22394545	NP_001133768	5.93979	G2 mitotic-specific cyclin-B3
cbr22406276	CDQ80326	5.96409	kinetochore-associated 1
cbr22412448	NP_001134183	5.99481	mitotic spindle assembly checkpoint MAD2A
cbr22417597	CDQ76320	6.01038	targeting for Xklp2 isoform X1
cbr22391982	CDQ72398	6.11838	aurora kinase B-like
cbr22392199	CDQ58137	6.13308	cell division cycle 20 homolog
cbr22424094	P43346	6.13532	deoxycytidine kinase-like
cbr22386817	ACN60301	6.15405	Condensin complex subunit 3
cbr22399890	XP_010880902	6.1563	kinetochore-associated NSL1 homolog
cbr22398032	CDQ67857	6.16391	cytoskeleton-associated 2-like
cbr22421407	Q9CPV5	6.17442	polyamine-modulated factor 1-like
cbr22410743	NP_001167274	6.18859	kinetochore NDC80 homolog
cbr22393553	CDQ88596	6.26127	Collagen alpha-1(XXVII) partial
cbr22400356	XP_010863251	6.26134	suppressor SRP40- partial
cbr22404217	CDQ61316	6.26401	microcephalin isoform X1
cbr22417732	CDQ71314	6.27182	rho GTPase-activating 11A-like isoform X2
cbr22397264	XP_010895601	6.27431	cation channel sperm-associated subunit beta
cbr22405862	CDQ74025	6.27442	ZW10 interactor-like
cbr22420502	CDQ85301	6.28019	kinesin KIF20B
cbr22410899	CDQ81550	6.31223	cell division cycle-associated 2-like [Salmo salar]
cbr22387221	CDQ76827	6.31991	USP6 N-terminal
cbr22400699	XP_010867266	6.33582	Fanconi anemia group J
cbr22426520		6.36772	PREDICTED: uncharacterized protein KIAA1522 homolog isoform X1 [Salmo salar]
cbr22393964	CDQ65890	6.38245	F-box only 5-like
cbr22413954	XP_010740347	6.38871	serrate RNA effector molecule homolog B-like
cbr22400198	XP_010879034	6.40357	E3 ubiquitin- ligase RNF182-like
cbr22396921	CDQ69645	6.40479	B-cadherin-like isoform X2
cbr22403692	XP_005449358	6.40648	diacylglycerol O-acyltransferase 1-like isoform X1 [Lepisosteus oculatus]
cbr22389339	CDQ68438	6.41127	deoxynucleotidyltransferase terminal-interacting 2-like
cbr22401601	CDQ61296	6.42281	condensin complex subunit 2
cbr22388764	XP_005806489	6.42286	wiskott-Aldrich syndrome family member 3- partial
cbr22389385	CDQ70854	6.46291	zinc-binding A33-like
cbr22410410	CDQ89673	6.48005	downstream neighbor of Son
cbr22392979	CDQ61451	6.48692	regulator of cytokinesis 1 isoform X1
cbr22423248		6.49011	huntingtin-interacting 1-related
cbr22424529	O14578	6.49922	citron Rho-interacting kinase-like isoform X2
cbr22426639	Q86RS3	6.50305	defense 3
cbr22408865	CDQ67443	6.51805	unnamed protein product
cbr22389386	CDQ70854	6.57026	tripartite motif-containing 35-like
cbr22389426	CDQ65475	6.57696	solute carrier family 41 member 2
cbr22426331	O13024	6.59924	inner centromere isoform X2
cbr22386116	XP_010870828	6.60401	melanotransferrin isoform X2
cbr22390203	CDQ62856	6.60476	myomegalin-like isoform X5
cbr22410950	CDQ91656	6.62389	regulator of cytokinesis 1-like isoform X2
cbr22410132		6.6611
cbr22427470		6.67985	PREDICTED: uncharacterized protein LOC106570961 isoform X2
cbr22426104	Q2TAW0	6.68714	condensin-2 complex subunit G2
cbr22403797	XP_010886928	6.69372	myomegalin-like isoform X3
cbr22405183	CDQ61428	6.7168	centrosomal of 55 kDa
cbr22386955	CDQ67739	6.73919	basic leucine zipper transcriptional factor ATF-like 3
cbr22407080	CDR01086	6.75581	acidic repeat-containing -like
cbr22400715	CDQ96984	6.75724	up-regulator of cell proliferation-like
cbr22402844	NP_001134464	6.76198	phosphatase 1 regulatory inhibitor subunit 16B
cbr22385325	CDQ60600	6.76673	PREDICTED: uncharacterized protein LOC106582077
cbr22426249		6.80522	perforin-1-like
cbr22410087	XP_010900328	6.81249	DNA helicase B-like isoform X1
cbr22407494	CDQ96981	6.81922	plexin-B2 isoform X1 [Lepisosteus oculatus]
cbr22421035		6.85532
cbr22391936	CDQ57185	6.85901	myosin-IIIb isoform X2
cbr22389416		6.90556
cbr22422969	Q9H8V3	6.91894	ECT2 isoform X2
cbr22422971	Q9H8V3	6.92344	ECT2 isoform X3
cbr22391787	XP_010866930	6.95468	zinc finger 239-like
cbr22398816	XP_010885005	6.96679	aurora borealis
cbr22404280	CDQ69584	7.00419	antigen KI-67 isoform X1 [Poecilia mexicana]
cbr22420503	CDQ87033	7.00975	kinesin KIF20B
cbr22401614	CDQ55992	7.01448	SHC SH2 domain-binding 1
cbr22426435	Q58EL7	7.0219	spindle and kinetochore-associated 3
cbr22392321	CDQ60024	7.03184	proteasomal ubiquitin receptor ADRM1-like
cbr22390343	CDQ61186	7.04116	solute carrier family facilitated glucose transporter member 9-like
cbr22399080	CDQ77386	7.0503	echinoderm microtubule-associated -like 3 isoform X1
cbr22402639	CDQ86307	7.09249	kinesin KIF23 isoform X2
cbr22386845	XP_008326863	7.10934	myosin-IIIb isoform X1
cbr22410516	CDQ82410	7.12285	G1 S-specific cyclin-E2 isoform X1
cbr22400811	CDQ81479	7.17839	cyclin-A2-like [Sinocyclocheilus anshuiensis]
cbr22395867	ACI69500	7.20424	mitochondrial pyruvate carrier 2
cbr22387453	CDQ96089	7.21849	serine threonine- kinase VRK1 isoform X1 [Esox lucius]
cbr22391941	CDF77022	7.22797	glycine mitochondrial
cbr22391721	CDQ82459	7.28415	lactose-binding lectin l-2-like
cbr22388830		7.29065
cbr22385979	CDQ70978	7.2907	unnamed protein product
cbr22386458	3MM0_A	7.30527	AChain Crystal Structure Of Avidin
cbr22416349	CDQ82845	7.31147	actin-binding anillin-like isoform X3
cbr22395285	XP_007563963	7.33498	bifunctional lysine-specific demethylase and histidyl-hydroxylase NO66-like
cbr22387349	CDQ70201	7.33527	Glutathione S-transferase P
cbr22391957	CDQ77562	7.46291	VIP36 isoform X1
cbr22409745	CDQ80869	7.47484	sperm-associated antigen 5
cbr22395822	CDQ62145	7.48083	DNA excision repair ERCC-6-like
cbr22409682	CDQ68813	7.48471	Potassium voltage-gated channel subfamily E member 2
cbr22409765	XP_010888829	7.50349	vitamin D 25-hydroxylase
cbr22405433	XP_010868104	7.52035	echinoderm microtubule-associated -like 6 isoform X3
cbr22403171	CDQ56927	7.56613	outer dense fiber 2-like isoform X2
cbr22387978	XP_010894186	7.59915	alpha-actinin- partial
cbr22402569	CDQ96810	7.6707	pre-mRNA-processing factor 19
cbr22409094	CDQ88240	7.69282	Transmembrane and immunoglobulin domain-containing 1
cbr22389316	XP_010901428	7.7002	disulfide-isomerase-like
cbr22387986	CDQ69643	7.83819	spindle assembly abnormal 6 homolog
cbr22403267	CDQ90425	8.07838	hyaluronan mediated motility receptor
cbr22403311	XP_010892015	8.14408	nuclear mitotic apparatus 1 isoform X1
cbr22404978	NP_001134491	8.25678	centromere N
cbr22406248	XP_010865437	8.31521	abnormal spindle-like microcephaly-associated
cbr22399452	XP_010868104	8.31808	echinoderm microtubule-associated -like 6 isoform X2
cbr22397257	CDQ60170	8.349	cytoskeleton-associated 5 isoform X3
cbr22394884	CDQ96815	8.37557	echinoderm microtubule-associated -like 6 isoform X3
cbr22403288	CDQ58420	8.38906	cell division cycle-associated 3
cbr22391462	CDQ78317	8.39147	DNA polymerase epsilon subunit 2
cbr22426350	Q5ZKQ6	8.50741	DNA polymerase epsilon subunit 2
cbr22404278	CDQ85047	8.56262	cyclin B
cbr22394870	CDQ71805	8.59896	Zgc:110687 [Danio rerio]
cbr22414993	CDQ69370	8.70962	DNA replication complex GINS PSF2
cbr22417598	CDQ76320	8.74506	targeting for Xklp2 isoform X3
cbr22397212	CDQ69431	8.75908	Transforming acidic coiled-coil-containing 3
cbr22396194		8.8406
cbr22393440	CDQ60385	8.97363	cytokine-inducible SH2-containing -like
cbr22393326	ABB84863	9.28319	GTP-binding Rhes-like
cbr22394842	CDQ93956	9.30136	pleckstrin homology-like domain family A member 1
cbr22397325	XP_010864162	9.3271	hyaluronan mediated motility receptor isoform X2
cbr22403695	XP_010874312	9.70838	centromere-associated E isoform X1
cbr22403285	CDQ58420	9.9343	cell division cycle-associated 3

## Sheet: Table S3
Table S3: Genes differentially expressed between large (TLarge) and small (TSmall) transgenic (T) fish with a ≥ 3 fold change in expression level. Negative log2Ratios indicate genes that had higher expression levels in TLarge while positive values are genes with higher expression levels in TSmall.
Gene ID (n=37)	Accession ID	log2Ratio (TSmall/TLarge)	Description
cbr22390785	CDQ60847	-6.6891	terminal uridylyltransferase 4-like isoform X1 [Salmo salar]
cbr22393227	XP_010901704	-6.66387	zinc finger 585A-like
cbr22385895	CDQ98564	-6.55608	T-cell surface antigen CD2 precursor
cbr22419757	CDQ71230	-6.55608	cytospin-A isoform X2
cbr22388378	CDQ89912	-6.49525	zinc finger 366
cbr22385999	CDQ70984	-6.4316	dual specificity testis-specific kinase 1
cbr22390145	CDQ72856	-6.42772	death-inducer obliterator 1-like isoform X2
cbr22388323	CDQ91205	-6.3605	1-phosphatidylinositol 4,5-bisphosphate phosphodiesterase epsilon-1 isoform X1
cbr22417889	XP_011600797	-6.35486	SLC2A4 regulator isoform X1
cbr22409584	CDQ79080	-6.34857	gastrula zinc finger -like
cbr22404823	CDQ68658	-3.22732	fish virus induced TRIM
cbr22395520	CDQ66962	-1.77599	gastrotropin-like
cbr22387365	NP_001134717	2.04285	microfibril-associated glyco 4-like
cbr22426266	Q90WJ7	2.21112	saxitoxin and tetrodotoxin-binding 1-like
cbr22386429	CDQ90497	2.77259	si:ch1073- precursor
cbr22393376	XP_010885472	6.35157	transmembrane and coiled-coil domains 3 isoform X2
cbr22401313	CDQ89194	6.35456	cytosolic carboxypeptidase 5 isoform X2
cbr22405648	XP_010902681	6.39478	serine threonine- kinase SMG1 isoform X2
cbr22426594	Q8AWW4	6.4047	E3 ubiquitin- ligase RNF128
cbr22389339	CDQ68438	6.41127	deoxynucleotidyltransferase terminal-interacting 2-like
cbr22388764	XP_005806489	6.42286	wiskott-Aldrich syndrome family member 3- partial
cbr22412208	CDQ70860	6.53651	chromodomain-helicase-DNA-binding 7-like [Salmo salar]
cbr22426382	0	6.58587	inner nuclear membrane Man1
cbr22386116	XP_010870828	6.60401	melanotransferrin isoform X2
cbr22426658	0	6.62119	flocculation FLO11-like isoform X1
cbr22392949	XP_010902274	6.69201	zinc finger 263 isoform X3
cbr22412077	CDQ82250	6.70968	PHD finger 12
cbr22406146	XP_010867132	6.73811	forkhead box partial
cbr22390869	CDQ75215	6.74811	poly [ADP-ribose] polymerase 10-like
cbr22389067	XP_005802128	6.85961	shisa-3 homolog
cbr22389416	0	6.90556	---NA---
cbr22426531	P98093	6.99396	complement C3-like
cbr22399080	CDQ77386	7.0503	echinoderm microtubule-associated -like 3 isoform X1
cbr22388501	AAG40610	7.25263	complement C3-like
cbr22419415	XP_004205852	7.25263	[Physcomitrella patens]
cbr22423466	0	7.56946	zinc finger 721-like isoform X1
cbr22392703	XP_010881735	8.11268	anoctamin-5 isoform X2

## Sheet: Table S4
Table S4: Genes differentially expressed between large (NTLarge) and small non-transgenic (NTSmall) fish with a ≥ 3 fold change in expression level. Negative log2Ratios indicate genes that had higher expression levels in NTLarge while positive values are genes with higher expression levels in NTSmall.
Gene ID (n=158)	Accession ID	log2Ratio (NTSmall/NTLarge)	Description
cbr22386493	NP_001117140	-11.5405	prolactin [Coregonus autumnalis]
cbr22391051	AAA49426	-11.3714	proopiomelanocortin B precursor [Salmo salar]
cbr22397316	P24405	-10.3773	somatolactin [Oncorhynchus keta]
cbr22386416	CDQ62834	-10.0092	growth hormone I [Salmo salar]
cbr22395308	CDQ76055	-8.07541	LRR and PYD domains-containing 3- partial
cbr22386409	NP_001117046	-7.68528	pituitary alpha-2 glyco hormone subunit precursor [Salmo salar]
cbr22393196	CDQ76050	-7.43228	ubiquitin carboxyl-terminal hydrolase 47-like isoform X1
cbr22402198	AGZ80861	-7.15592	membrane-spanning 4-domains subfamily A member 4A-like
cbr22427958	0	-7.12542	immunoglobulin superfamily member 1-like isoform X1
cbr22390716	AIN40032	-6.87752	C-C motif chemokine 20-like
cbr22390715	AIN40032	-6.85223	C-C motif chemokine 20-like
cbr22404346	CDQ63356	-6.77472	12-(S)-hydroxy-5,8,10,14-eicosatetraenoic acid receptor-like
cbr22417098	0	-6.66841	---NA---
cbr22392085	XP_005454904	-6.56645	C-type lectin domain family 4 member F-like
cbr22403199	XP_010876242	-6.55075	secretogranin-3 isoform X1
cbr22388830	0	-6.48165	---NA---
cbr22386313	CDQ76901	-6.48057	L-serine dehydratase L-threonine deaminase
cbr22385847	CDQ93156	-6.45647	E3 ubiquitin- ligase NEURL3-like
cbr22397607	XP_010896539	-6.45322	forkhead box P2-like isoform X1 [Salmo salar]
cbr22423999	0	-6.44935	BCL-6 corepressor 1 [Haplochromis burtoni]
cbr22426239	sp	-6.44756	Pro-MCH 1 precursor [Salmo salar]
cbr22385015	CDQ87886	-6.40772	cadherin-related family member 5-like
cbr22404410	XP_010862340	-6.40059	gastrula zinc finger - partial
cbr22414090	CDQ69449	-6.335	kinase C eta type
cbr22412666	CDQ64932	-6.3069	receptor-type tyrosine- phosphatase U-like
cbr22401177	CDQ62893	-6.28548	neuroblast differentiation-associated AHNAK-like isoform X2
cbr22408481	0	-6.25483	---NA---
cbr22418209	XP_010873136	-5.09303	complement C1q 2
cbr22392530	NP_001291155	-5.0581	microfibril-associated glyco 4-like
cbr22411467	XP_010789711	-4.76608	carboxypeptidase E
cbr22422013	P24798	-4.61771	sodium potassium-transporting ATPase subunit alpha-3-like isoform X2
cbr22393737	CDQ69824	-4.40446	unnamed protein product
cbr22426266	Q90WJ7	-4.39906	saxitoxin and tetrodotoxin-binding 1-like
cbr22410310	NP_001117686	-4.37754	calcitonin gene-related peptide 2 isoform X1 [Austrofundulus limnaeus]
cbr22386959	CDQ78594	-4.3241	heat shock
cbr22410478	CDQ78901	-4.16155	caspase-3-like
cbr22386429	CDQ90497	-4.12793	si:ch1073- precursor
cbr22406582	ACI69602	-4.11852	C-C motif chemokine 19-like
cbr22416312	XP_008401135	-3.92792	interferon-induced 44-like
cbr22416313	CDQ89467	-3.90622	interferon-induced 44-like
cbr22386451	XP_001635208	-3.73858	[Nematostella vectensis]
cbr22422100	0	-3.36645	ubiquitin carboxyl-terminal hydrolase 17 E isoform X1 [Salmo salar]
cbr22394043	CDQ91974	-3.24054	interferon-induced 44-like
cbr22406581	ACI69602	-3.09341	C-C motif chemokine 19-like
cbr22416823	0	-3.02916	---NA---
cbr22400068	NP_001117737	-2.9729	complement C1q 2
cbr22396803	CDQ83318	-2.95477	phospholipase A2 inhibitor 31 kDa subunit-like [Salmo salar]
cbr22400381	XP_010886513	-2.91892	C-type lectin domain family 4 member C-like [Salmo salar]
cbr22426238	0	-2.89702	C-C motif chemokine 19-like
cbr22407610	0	-2.87642	---NA---
cbr22387565	CDQ83323	-2.75406	dipeptidase 1
cbr22391908	CDQ94898	-2.6321	alpha-1-acid glyco 1-like
cbr22408467	XP_010893608	-2.4962	nuclear pore membrane glyco 210 isoform X2
cbr22408013	CDQ67721	-2.39743	unnamed protein product
cbr22392531	NP_001291155	-2.34907	microfibril-associated glyco 4-like
cbr22419639	CDQ87863	-2.34693	apolipo A-IV-like
cbr22387365	NP_001134717	-2.34254	microfibril-associated glyco 4-like
cbr22394513	CDQ57401	-2.32469	proteasome subunit beta type-7-like
cbr22387497	CDQ60213	-2.23422	mpv17 2
cbr22406595	CDQ77351	-2.22409	Proteasome subunit alpha type-6-like
cbr22406268	CDQ83486	-2.22343	disulfide-isomerase A4-like
cbr22399646	CDQ63911	-2.21151	Hypothetical LOC798684 [Danio rerio]
cbr22391480	CDQ92946	-2.06967	transmembrane 116
cbr22392190	XP_010896325	-2.01045	microfibril-associated glyco 4-like
cbr22426377	0	-1.98248	---NA---
cbr22390500	AAG28030	-1.8697	Leukocyte cell-derived chemotaxin 2 precursor [Salmo salar]
cbr22390428	CDQ68404	-1.82771	dnaJ homolog subfamily C member 3
cbr22409426	ACO08306	-1.78647	GTPase IMAP family member 7-like
cbr22407350	AAQ18007	-1.75508	MHC class I antigen
cbr22407351	AEF56693	-1.71952	MHC class I antigen
cbr22395558	ACI69956	-1.6688	mesencephalic astrocyte-derived neurotrophic factor-like
cbr22387058	ACI34054	1.69518	serine mitochondrial
cbr22418963	CDQ61814	2.02987	nuclear distribution nudE-like 1-B isoform X1 [Salmo salar]
cbr22410386	CDQ68380	2.04273	acetyl- carboxylase 2 isoform X4
cbr22405234	CDQ80889	2.14352	eukaryotic translation initiation factor 5B-like
cbr22408376	XP_003443447	2.21769	elongation of very long chain fatty acids 6
cbr22396801	CDQ94993	2.21814	angiopoietin-related 3-like
cbr22396800	CDQ94993	2.29217	angiopoietin-related 3
cbr22401912	CDQ69806	2.42045	inhibin beta B chain-like
cbr22425963	0	2.42458	---NA---
cbr22398943	CDQ55996	2.44609	Carboxypeptidase A1
cbr22390502	XP_010863513	2.66416	mid1-interacting 1-B-like
cbr22426232	Q7Z5L0	2.70179	vitelline membrane outer layer 1 homolog
cbr22426183	P11029	2.7103	acetyl- carboxylase 1 isoform X5
cbr22425962	P12276	2.72306	fatty acid synthase
cbr22409934	CDQ61328	2.84923	3-hydroxymethyl-3-methylglutaryl- cytoplasmic
cbr22387117	0	2.97696	---NA---
cbr22399742	CDQ67881	2.9881	acetyl- carboxylase 1 isoform X1 [Salmo salar]
cbr22419502	CDQ91628	3.05511	unnamed protein product
cbr22386413	CDQ78197	3.13497	syncollin
cbr22422717	Q9PTU6	3.15119	poly(U)-specific endoribonuclease
cbr22421447	Q92038	3.21368	acyl- desaturase-like [Salmo salar]
cbr22422271	0	3.21491	---NA---
cbr22421449	Q92038	3.37106	acyl- desaturase-like [Salmo salar]
cbr22398942	CDQ81752	3.39694	carboxypeptidase A1-like
cbr22386663	CDQ73517	3.40104	chymotrypsin-like elastase family member 3B
cbr22390849	XP_010869099	3.42502	pleckstrin homology domain-containing family B member 1
cbr22390115	CDQ72704	3.42718	E3 ubiquitin- ligase RFWD3 [Maylandia zebra]
cbr22388260	CDQ67806	3.43065	zinc finger and BTB domain-containing 25 [Esox lucius]
cbr22425312	0	3.50104	ras-responsive element-binding 1
cbr22403031	XP_010892476	3.51587	trypsin-2-like
cbr22396170	XP_010021422	3.55254	pre-mRNA-splicing factor ATP-dependent RNA helicase partial
cbr22398944	CDQ80975	3.71028	carboxypeptidase A2-like
cbr22426221	P19223	3.78625	carboxypeptidase B
cbr22414086	CDQ67580	3.80328	chymotrypsin-like elastase family member 2A
cbr22398983	CDQ93086	3.84358	elastase-1-like
cbr22411885	CDQ88613	3.85002	Trypsin-1 precursor [Salmo salar]
cbr22426217	P31580	3.89837	high choriolytic enzyme 1-like
cbr22386422	CDQ67581	3.98803	chymotrypsin-like elastase family member 2A
cbr22407885	CDQ82772	4.02622	glucokinase-like isoform X2 [Salmo salar]
cbr22385673	CDQ98406	4.02913	zinc finger 609-like isoform X2 [Salmo salar]
cbr22413346	XP_010132622	4.03795	chromodomain-helicase-DNA-binding 9 isoform X2
cbr22388878	XP_010903597	4.09583	trinucleotide repeat-containing gene 18
cbr22394089	CDQ69764	4.47619	bile salt-activated lipase-like
cbr22390536	CDQ70800	4.59303	chymotrypsin-like protease CTRL-1
cbr22418289	NP_001118204	4.7401	sodium channel type 4 subunit alpha B-like
cbr22386430	CDQ83694	6.18404	poly(U)-specific endoribonuclease isoform X2
cbr22427267	Q1LWL8	6.18637	L-Myc-1b [Esox lucius]
cbr22426448	0	6.19046	---NA---
cbr22390078	CDR07341	6.19295	lysosomal-trafficking regulator-like
cbr22417119	XP_010900427	6.25444	rho GTPase-activating SYDE2
cbr22419610	CDQ56118	6.27442	PREDICTED: uncharacterized protein KIAA1109 isoform X14
cbr22398262	CDQ81593	6.30754	alkyldihydroxyacetonephosphate peroxisomal
cbr22426844	0	6.31628	Retrotransposable element Tf2 type 1
cbr22428077	Q86TH1	6.31804	ADAMTS 2
cbr22427252	0	6.32213	---NA---
cbr22424288	Q61527	6.32949	receptor tyrosine- kinase erbB-4-like
cbr22388172	CDQ62053	6.37298	contactin-3-like isoform X2
cbr22392824	CAG14230	6.37663	flap endonuclease 1
cbr22404770	XP_010899260	6.3974	plexin-B1-like [Pundamilia nyererei]
cbr22410585	CDR17871	6.42106	nuclear factor brain-like
cbr22398892	XP_010878284	6.44677	DNA-binding SATB2-like isoform X5 [Salmo salar]
cbr22420956	Q5XHY1	6.45981	leucine-rich repeat-containing 16C
cbr22388723	CDQ64507	6.46293	proton-coupled folate transporter-like
cbr22385811	XP_010894460	6.48745	galanin receptor type 1-like
cbr22395641	0	6.49943	---NA---
cbr22387524	CDQ67122	6.50559	chymotrypsin-like elastase family member 2A
cbr22417162	CDQ63290	6.50928	histone-lysine N-methyltransferase 2C-like isoform X17
cbr22411254	CDR00687	6.52994	zinc finger 345-like
cbr22416388	CDQ66419	6.58371	nuclear receptor-interacting 1-like [Salmo salar]
cbr22422025	0	6.71387	desmoplakin-like isoform X1
cbr22407562	CDQ91283	6.71738	zinc finger 271-like
cbr22385122	CDQ72688	6.73425	multiple epidermal growth factor-like domains 6
cbr22388361	CDQ86802	6.77535	SH3 and multiple ankyrin repeat domains 3
cbr22405823	XP_007248181	6.83002	chromatin complexes subunit BAP18 isoform X2
cbr22409081	CDQ58536	6.87947	cdc42 effector 3-like
cbr22411568	CDQ80105	6.90858	zinc finger 721-like isoform X1
cbr22386474	CDQ59900	6.92331	low choriolytic enzyme-like
cbr22427213	0	6.96086	---NA---
cbr22388323	CDQ91205	6.96856	1-phosphatidylinositol 4,5-bisphosphate phosphodiesterase epsilon-1 isoform X1
cbr22415604	CDQ83356	6.98454	kinase suppressor of Ras 1-like isoform X3
cbr22412461	CDQ93723	6.98533	golgin subfamily B member 1-like
cbr22385268	XP_010871948	7.02827	zinc finger 516-like [Salmo salar]
cbr22395929	CDQ61527	7.03662	rho GTPase-activating 39-like isoform X1
cbr22422131	O15014	7.27199	zinc finger 609-like isoform X2 [Salmo salar]
cbr22401245	XP_010866872	7.363	zinc finger and SCAN domain-containing 2-like
cbr22385398	CDQ56741	7.48231	turtle homolog A-like isoform X1
cbr22387676	CDQ88790	7.48461	ankyrin repeat and KH domain-containing 1- partial

## Sheet: Table S5
Table S5: Gene Ontology (GO) Biological Process categories for differentially expressed genes (DEGs) identified in comparisons between transgenotypes within size groups (large non-transgenic, NTLarge; large transgenic, TLarge; small non-transgenic, NTSmall; and small transgenic, TSmall). The total number of DEGs found in GO categories in the whole genome are given as well as observed (obs) and ex…
	Whole Transcriptome		NTLarge vs TLarge					NTSmall vs TSmall
total number of observations:	91071		1456					1887
GO-term	#Seqs	%	obs	exp	c2	rel %	dev	obs	exp	c2	rel %	dev
cell morphogenesis involved in neuron differentiation	492	0.00540238	1	7.86586	5.99299	0.0686813	-6.86586	2	10.1943	6.58666	0.105988	-8.19429
positive regulation of cation transmembrane transport	26	0.000285492	2	0.415676	6.03856	0.137363	1.58432	2	0.538723	ns	0.105988	1.46128
regulation of mitotic sister chromatid segregation	26	0.000285492	2	0.415676	6.03856	0.137363	1.58432	4	0.538723	22.2386	0.211977	3.46128
regulation of mitotic sister chromatid separation	26	0.000285492	2	0.415676	6.03856	0.137363	1.58432	4	0.538723	22.2386	0.211977	3.46128
neurogenesis	1165	0.0127922	8	18.6255	6.06162	0.549451	-10.6255	17	24.1389	ns	0.900901	-7.13891
regulation of metal ion transport	78	0.000856475	4	1.24703	6.07754	0.274725	2.75297	4	1.61617	ns	0.211977	2.38383
negative regulation of apoptotic process	175	0.00192158	7	2.79782	6.31147	0.480769	4.20218	11	3.62602	14.996	0.582936	7.37398
transmembrane receptor protein tyrosine kinase signaling pathway	397	0.00435924	0	6.34705	6.34705	0	-6.34705	4	8.22588	ns	0.211977	-4.22588
plasma membrane invagination	25	0.000274511	2	0.399688	6.40749	0.137363	1.60031	2	0.518002	ns	0.105988	1.482
long-chain fatty acid metabolic process	25	0.000274511	2	0.399688	6.40749	0.137363	1.60031	5	0.518002	38.7803	0.264971	4.482
metaphase/anaphase transition of mitotic cell cycle	25	0.000274511	2	0.399688	6.40749	0.137363	1.60031	3	0.518002	11.8924	0.158983	2.482
regulation of metaphase/anaphase transition of cell cycle	25	0.000274511	2	0.399688	6.40749	0.137363	1.60031	3	0.518002	11.8924	0.158983	2.482
G1/S transition of mitotic cell cycle	46	0.0005051	3	0.735426	6.97323	0.206044	2.26457	2	0.953124	ns	0.105988	1.04688
negative regulation of type I interferon-mediated signaling pathway	7	7.68631e-05	1	0.111913	7.04745	0.0686813	0.888087	1	0.145041	ns	0.0529942	0.854959
negative regulation of DNA replication	7	7.68631e-05	1	0.111913	7.04745	0.0686813	0.888087	1	0.145041	ns	0.0529942	0.854959
negative regulation of insulin secretion	7	7.68631e-05	1	0.111913	7.04745	0.0686813	0.888087	1	0.145041	ns	0.0529942	0.854959
glycolipid catabolic process	7	7.68631e-05	1	0.111913	7.04745	0.0686813	0.888087	1	0.145041	ns	0.0529942	0.854959
cellular response to oxygen radical	7	7.68631e-05	1	0.111913	7.04745	0.0686813	0.888087	0	0.145041	ns	0	0
regulation of microtubule motor activity	7	7.68631e-05	1	0.111913	7.04745	0.0686813	0.888087	0	0.145041	ns	0	0
cellular response to misfolded protein	7	7.68631e-05	1	0.111913	7.04745	0.0686813	0.888087	0	0.145041	ns	0	0
mRNA cleavage involved in gene silencing by miRNA	7	7.68631e-05	1	0.111913	7.04745	0.0686813	0.888087	0	0.145041	ns	0	0
skeletal muscle organ development	165	0.00181177	7	2.63794	7.21303	0.480769	4.36206	4	3.41882	ns	0.211977	0.581184
regulation of skeletal muscle tissue development	23	0.00025255	2	0.367713	7.24576	0.137363	1.63229	3	0.476562	13.3618	0.158983	2.52344
RNA processing	579	0.00635768	1	9.25678	7.36481	0.0686813	-8.25678	0	11.9969	11.9969	0	-11.9969
vesicle cytoskeletal trafficking	22	0.00024157	2	0.351726	7.72423	0.137363	1.64827	2	0.455842	ns	0.105988	1.54416
mitotic DNA damage checkpoint	22	0.00024157	2	0.351726	7.72423	0.137363	1.64827	0	0.455842	ns	0	0
axon development	487	0.00534748	0	7.78593	7.78593	0	-7.78593	1	10.0907	8.18979	0.0529942	-9.09069
peptide transport	66	0.000724709	4	1.05518	8.21851	0.274725	2.94482	3	1.36753	ns	0.158983	1.63247
cellular response to light stimulus	21	0.000230589	2	0.335738	8.24979	0.137363	1.66426	2	0.435122	ns	0.105988	1.56488
response to UV	21	0.000230589	2	0.335738	8.24979	0.137363	1.66426	2	0.435122	ns	0.105988	1.56488
DNA replication, Okazaki fragment processing	6	6.58827e-05	1	0.0959252	8.52072	0.0686813	0.904075	0	0.124321	ns	0	0
regulation of interleukin-2 secretion	6	6.58827e-05	1	0.0959252	8.52072	0.0686813	0.904075	0	0.124321	ns	0	0
interleukin-2 secretion	6	6.58827e-05	1	0.0959252	8.52072	0.0686813	0.904075	0	0.124321	ns	0	0
signal transduction involved in mitotic DNA integrity checkpoint	6	6.58827e-05	1	0.0959252	8.52072	0.0686813	0.904075	0	0.124321	ns	0	0
apoptotic nuclear changes	6	6.58827e-05	1	0.0959252	8.52072	0.0686813	0.904075	0	0.124321	ns	0	0
DNA damage response, signal transduction by p53 class mediator resulting in cell cycle arrest	6	6.58827e-05	1	0.0959252	8.52072	0.0686813	0.904075	0	0.124321	ns	0	0
signal transduction involved in DNA damage checkpoint	6	6.58827e-05	1	0.0959252	8.52072	0.0686813	0.904075	0	0.124321	ns	0	0
regulation of T cell receptor signaling pathway	6	6.58827e-05	1	0.0959252	8.52072	0.0686813	0.904075	0	0.124321	ns	0	0
transition between fast and slow fiber	6	6.58827e-05	1	0.0959252	8.52072	0.0686813	0.904075	2	0.124321	28.2992	0.105988	1.87568
regulation of glycogen metabolic process	6	6.58827e-05	1	0.0959252	8.52072	0.0686813	0.904075	1	0.124321	6.16804	0.0529942	0.875679
negative regulation of protein maturation	6	6.58827e-05	1	0.0959252	8.52072	0.0686813	0.904075	1	0.124321	6.16804	0.0529942	0.875679
regulation of interferon-gamma-mediated signaling pathway	6	6.58827e-05	1	0.0959252	8.52072	0.0686813	0.904075	1	0.124321	6.16804	0.0529942	0.875679
fatty-acyl-CoA metabolic process	6	6.58827e-05	1	0.0959252	8.52072	0.0686813	0.904075	1	0.124321	6.16804	0.0529942	0.875679
pyrimidine-containing compound catabolic process	6	6.58827e-05	1	0.0959252	8.52072	0.0686813	0.904075	1	0.124321	6.16804	0.0529942	0.875679
regulation of glycolytic process	6	6.58827e-05	1	0.0959252	8.52072	0.0686813	0.904075	1	0.124321	6.16804	0.0529942	0.875679
insulin secretion	39	0.000428237	3	0.623514	9.05784	0.206044	2.37649	3	0.808084	ns	0.158983	2.19192
cardiac muscle cell development	61	0.000669807	4	0.975239	9.38147	0.274725	3.02476	6	1.26393	17.7466	0.317965	4.73607
negative regulation of mitotic cell cycle phase transition	38	0.000417257	3	0.607526	9.42171	0.206044	2.39247	3	0.787364	6.21791	0.158983	2.21264
response to growth hormone	19	0.000208628	2	0.303763	9.47192	0.137363	1.69624	0	0.393682	ns	0	0
negative regulation of nuclear division	19	0.000208628	2	0.303763	9.47192	0.137363	1.69624	3	0.393682	17.2548	0.158983	2.60632
purine nucleoside metabolic process	207	0.00227295	9	3.30942	9.78502	0.618132	5.69058	5	4.28906	ns	0.264971	0.71094
mitotic spindle assembly	37	0.000406276	3	0.591538	9.8061	0.206044	2.40846	3	0.766644	6.50613	0.158983	2.23336
regulation of kinase activity	310	0.00340394	12	4.95613	10.011	0.824176	7.04387	17	6.42323	17.4162	0.900901	10.5768
cellular response to reactive oxygen species	18	0.000197648	2	0.287775	10.1875	0.137363	1.71222	1	0.372962	ns	0.0529942	0.627038
cellular protein complex localization	18	0.000197648	2	0.287775	10.1875	0.137363	1.71222	0	0.372962	ns	0	0
regulation of glucose metabolic process	18	0.000197648	2	0.287775	10.1875	0.137363	1.71222	3	0.372962	18.5041	0.158983	2.62704
vesicle transport along microtubule	18	0.000197648	2	0.287775	10.1875	0.137363	1.71222	2	0.372962	7.09792	0.105988	1.62704
response to fungus	36	0.000395296	3	0.575551	10.2127	0.206044	2.42445	2	0.745924	ns	0.105988	1.25408
DNA replication, removal of RNA primer	5	5.49022e-05	1	0.0799376	10.5897	0.0686813	0.920062	0	0.1036	ns	0	0
testosterone secretion	5	5.49022e-05	1	0.0799376	10.5897	0.0686813	0.920062	0	0.1036	ns	0	0
DNA ligation	5	5.49022e-05	1	0.0799376	10.5897	0.0686813	0.920062	0	0.1036	ns	0	0
negative regulation of stress-activated protein kinase signaling cascade	5	5.49022e-05	1	0.0799376	10.5897	0.0686813	0.920062	0	0.1036	ns	0	0
odontogenesis of dentin-containing tooth	5	5.49022e-05	1	0.0799376	10.5897	0.0686813	0.920062	0	0.1036	ns	0	0
regulation of gluconeogenesis	5	5.49022e-05	1	0.0799376	10.5897	0.0686813	0.920062	1	0.1036	7.75606	0.0529942	0.8964
negative regulation of nucleoside metabolic process	5	5.49022e-05	1	0.0799376	10.5897	0.0686813	0.920062	1	0.1036	7.75606	0.0529942	0.8964
2'-deoxyribonucleotide metabolic process	5	5.49022e-05	1	0.0799376	10.5897	0.0686813	0.920062	1	0.1036	7.75606	0.0529942	0.8964
sphingomyelin catabolic process	5	5.49022e-05	1	0.0799376	10.5897	0.0686813	0.920062	1	0.1036	7.75606	0.0529942	0.8964
regulation of cellular respiration	5	5.49022e-05	1	0.0799376	10.5897	0.0686813	0.920062	1	0.1036	7.75606	0.0529942	0.8964
regulation of proton transport	5	5.49022e-05	1	0.0799376	10.5897	0.0686813	0.920062	1	0.1036	7.75606	0.0529942	0.8964
microspike assembly	5	5.49022e-05	1	0.0799376	10.5897	0.0686813	0.920062	1	0.1036	7.75606	0.0529942	0.8964
ribonucleoside metabolic process	230	0.0025255	10	3.67713	10.8722	0.686813	6.32287	6	4.76562	ns	0.317965	1.23438
peptide secretion	55	0.000603924	4	0.879314	11.0753	0.274725	3.12069	3	1.13961	ns	0.158983	1.86039
histone lysine demethylation	34	0.000373335	3	0.543576	11.1006	0.206044	2.45642	1	0.704483	ns	0.0529942	0
DNA repair	290	0.00318433	12	4.63638	11.6951	0.824176	7.36362	8	6.00883	ns	0.423953	1.99117
negative regulation of mitotic sister chromatid segregation	16	0.000175687	2	0.2558	11.893	0.137363	1.7442	3	0.331522	21.4791	0.158983	2.66848
negative regulation of metaphase/anaphase transition of cell cycle	16	0.000175687	2	0.2558	11.893	0.137363	1.7442	3	0.331522	21.4791	0.158983	2.66848
negative regulation of mitotic sister chromatid separation	16	0.000175687	2	0.2558	11.893	0.137363	1.7442	3	0.331522	21.4791	0.158983	2.66848
cellular response to carbohydrate stimulus	16	0.000175687	2	0.2558	11.893	0.137363	1.7442	2	0.331522	8.3971	0.105988	1.66848
regulation of proteolysis	251	0.00275609	11	4.01287	12.1659	0.755495	6.98713	8	5.20074	ns	0.423953	2.79926
phospholipid catabolic process	15	0.000164707	2	0.239813	12.9195	0.137363	1.76019	1	0.310801	ns	0.0529942	0.689199
hyperosmotic salinity response	15	0.000164707	2	0.239813	12.9195	0.137363	1.76019	0	0.310801	ns	0	0
mitotic spindle assembly checkpoint	15	0.000164707	2	0.239813	12.9195	0.137363	1.76019	3	0.310801	23.2682	0.158983	2.6892
regulation of insulin secretion	30	0.000329413	3	0.479626	13.2443	0.206044	2.52037	3	0.621603	9.1003	0.158983	2.3784
regulation of testosterone secretion	4	4.39218e-05	1	0.0639501	13.7011	0.0686813	0.93605	0	0.0828804	ns	0	0
positive regulation of sodium ion transmembrane transport	4	4.39218e-05	1	0.0639501	13.7011	0.0686813	0.93605	0	0.0828804	ns	0	0
regulation of protein localization to endosome	4	4.39218e-05	1	0.0639501	13.7011	0.0686813	0.93605	0	0.0828804	ns	0	0
targeting of mRNA for destruction involved in RNA interference	4	4.39218e-05	1	0.0639501	13.7011	0.0686813	0.93605	0	0.0828804	ns	0	0
regulation of cytoplasmic transport	4	4.39218e-05	1	0.0639501	13.7011	0.0686813	0.93605	0	0.0828804	ns	0	0
cardiac muscle myosin thick filament assembly	4	4.39218e-05	1	0.0639501	13.7011	0.0686813	0.93605	3	0.0828804	102.673	0.158983	2.91712
plus-end-directed organelle transport along microtubule	4	4.39218e-05	1	0.0639501	13.7011	0.0686813	0.93605	2	0.0828804	44.3452	0.105988	1.91712
regulation of superoxide metabolic process	4	4.39218e-05	1	0.0639501	13.7011	0.0686813	0.93605	1	0.0828804	10.1485	0.0529942	0.91712
regulation of glucan biosynthetic process	4	4.39218e-05	1	0.0639501	13.7011	0.0686813	0.93605	1	0.0828804	10.1485	0.0529942	0.91712
regulation of oxidative phosphorylation	4	4.39218e-05	1	0.0639501	13.7011	0.0686813	0.93605	1	0.0828804	10.1485	0.0529942	0.91712
positive regulation of nucleoside metabolic process	4	4.39218e-05	1	0.0639501	13.7011	0.0686813	0.93605	1	0.0828804	10.1485	0.0529942	0.91712
positive regulation of skeletal muscle fiber development	4	4.39218e-05	1	0.0639501	13.7011	0.0686813	0.93605	1	0.0828804	10.1485	0.0529942	0.91712
negative regulation of oxidative phosphorylation	4	4.39218e-05	1	0.0639501	13.7011	0.0686813	0.93605	1	0.0828804	10.1485	0.0529942	0.91712
regulation of relaxation of muscle	4	4.39218e-05	1	0.0639501	13.7011	0.0686813	0.93605	1	0.0828804	10.1485	0.0529942	0.91712
positive regulation of coenzyme metabolic process	4	4.39218e-05	1	0.0639501	13.7011	0.0686813	0.93605	1	0.0828804	10.1485	0.0529942	0.91712
negative regulation of interferon-gamma-mediated signaling pathway	4	4.39218e-05	1	0.0639501	13.7011	0.0686813	0.93605	1	0.0828804	10.1485	0.0529942	0.91712
negative regulation of coenzyme metabolic process	4	4.39218e-05	1	0.0639501	13.7011	0.0686813	0.93605	1	0.0828804	10.1485	0.0529942	0.91712
glycolytic process	68	0.00074667	5	1.08715	14.083	0.343407	3.91285	2	1.40897	ns	0.105988	0.591033
unsaturated fatty acid metabolic process	27	0.000296472	3	0.431663	15.2813	0.206044	2.56834	6	0.559443	52.9092	0.317965	5.44056
sphingolipid catabolic process	12	0.000131765	2	0.19185	17.0414	0.137363	1.80815	2	0.248641	12.3361	0.105988	1.75136
centromere complex assembly	12	0.000131765	2	0.19185	17.0414	0.137363	1.80815	2	0.248641	12.3361	0.105988	1.75136
membrane lipid catabolic process	12	0.000131765	2	0.19185	17.0414	0.137363	1.80815	2	0.248641	12.3361	0.105988	1.75136
negative regulation of hydrolase activity	174	0.0019106	10	2.78183	18.7294	0.686813	7.21817	6	3.6053	ns	0.317965	2.3947
hexose metabolic process	98	0.00107608	7	1.56678	18.8412	0.480769	5.43322	5	2.03057	ns	0.264971	2.96943
regulation of microvillus organization	3	3.29413e-05	1	0.0479626	18.8976	0.0686813	0.952037	0	0.0621603	ns	0	0
regulation of microvillus length	3	3.29413e-05	1	0.0479626	18.8976	0.0686813	0.952037	0	0.0621603	ns	0	0
terminal web assembly	3	3.29413e-05	1	0.0479626	18.8976	0.0686813	0.952037	0	0.0621603	ns	0	0
actomyosin contractile ring assembly	3	3.29413e-05	1	0.0479626	18.8976	0.0686813	0.952037	2	0.0621603	60.4119	0.105988	1.93784
positive regulation of glycogen biosynthetic process	3	3.29413e-05	1	0.0479626	18.8976	0.0686813	0.952037	1	0.0621603	14.1496	0.0529942	0.93784
regulation of mitotic cell cycle, embryonic	3	3.29413e-05	1	0.0479626	18.8976	0.0686813	0.952037	1	0.0621603	14.1496	0.0529942	0.93784
skeletal muscle atrophy	3	3.29413e-05	1	0.0479626	18.8976	0.0686813	0.952037	1	0.0621603	14.1496	0.0529942	0.93784
glucose catabolic process to lactate	3	3.29413e-05	1	0.0479626	18.8976	0.0686813	0.952037	1	0.0621603	14.1496	0.0529942	0.93784
phospholipase C-activating angiotensin-activated signaling pathway	3	3.29413e-05	1	0.0479626	18.8976	0.0686813	0.952037	1	0.0621603	14.1496	0.0529942	0.93784
regulation of fermentation	3	3.29413e-05	1	0.0479626	18.8976	0.0686813	0.952037	1	0.0621603	14.1496	0.0529942	0.93784
regulation of odontogenesis	3	3.29413e-05	1	0.0479626	18.8976	0.0686813	0.952037	1	0.0621603	14.1496	0.0529942	0.93784
mitotic cell cycle, embryonic	3	3.29413e-05	1	0.0479626	18.8976	0.0686813	0.952037	1	0.0621603	14.1496	0.0529942	0.93784
glucose catabolic process to lactate via pyruvate	3	3.29413e-05	1	0.0479626	18.8976	0.0686813	0.952037	1	0.0621603	14.1496	0.0529942	0.93784
regulation of glucose catabolic process to lactate via pyruvate	3	3.29413e-05	1	0.0479626	18.8976	0.0686813	0.952037	1	0.0621603	14.1496	0.0529942	0.93784
tetrahydrofolate metabolic process	11	0.000120785	2	0.175863	18.9209	0.137363	1.82414	0	0.227921	ns	0	0
nucleoside diphosphate metabolic process	97	0.0010651	7	1.55079	19.1476	0.480769	5.44921	4	2.00985	ns	0.211977	1.99015
nucleotide metabolic process	436	0.00478747	19	6.97056	20.7598	1.30495	12.0294	19	9.03396	10.9943	1.00689	9.96604
regulation of cellular macromolecule biosynthetic process	2775	0.0304707	14	44.3654	20.7832	0.961538	-30.3654	34	57.4983	9.60322	1.8018	-23.4983
pentose-phosphate shunt	21	0.000230589	3	0.335738	21.1424	0.206044	2.66426	3	0.435122	15.119	0.158983	2.56488
regulation of peptide secretion	35	0.000384316	4	0.559563	21.1533	0.274725	3.44044	3	0.725203	7.13551	0.158983	2.2748
DNA strand elongation	10	0.000109804	2	0.159875	21.1794	0.137363	1.84012	1	0.207201	ns	0.0529942	0.792799
positive regulation of insulin secretion	10	0.000109804	2	0.159875	21.1794	0.137363	1.84012	2	0.207201	15.5121	0.105988	1.7928
regulation of hematopoietic stem cell differentiation	10	0.000109804	2	0.159875	21.1794	0.137363	1.84012	2	0.207201	15.5121	0.105988	1.7928
transcription, DNA-templated	2742	0.0301084	13	43.8378	21.6929	0.892857	-30.8378	33	56.8145	9.98215	1.74881	-23.8145
RNA biosynthetic process	2795	0.0306903	13	44.6851	22.4672	0.892857	-31.6851	33	57.9127	10.7168	1.74881	-24.9127
regulation of transcription, DNA-templated	2600	0.0285492	11	41.5676	22.4785	0.755495	-30.5676	31	53.8723	9.71075	1.64282	-22.8723
regulation of RNA biosynthetic process	2644	0.0290323	11	42.271	23.1335	0.755495	-31.271	31	54.7839	10.3256	1.64282	-23.7839
negative regulation of proteolysis	149	0.00163609	10	2.38214	24.3612	0.686813	7.61786	6	3.08729	ns	0.317965	2.91271
acyl-CoA biosynthetic process	18	0.000197648	3	0.287775	25.5622	0.206044	2.71222	2	0.372962	7.09792	0.105988	1.62704
response to monosaccharide	30	0.000329413	4	0.479626	25.839	0.274725	3.52037	3	0.621603	9.1003	0.158983	2.3784
steroid biosynthetic process	30	0.000329413	4	0.479626	25.839	0.274725	3.52037	3	0.621603	9.1003	0.158983	2.3784
regulation of peptidase activity	166	0.00182275	11	2.65393	26.2467	0.755495	8.34607	7	3.43954	ns	0.370959	3.56046
positive regulation of glucose metabolic process	8	8.78436e-05	2	0.1279	27.4023	0.137363	1.8721	2	0.165761	20.2969	0.105988	1.83424
regulation of mitotic cell cycle phase transition	74	0.000812553	7	1.18308	28.6005	0.480769	5.81692	7	1.53329	19.4908	0.370959	5.46671
regulation of nuclear division	73	0.000801572	7	1.16709	29.1519	0.480769	5.83291	8	1.51257	27.8247	0.423953	6.48743
positive regulation of superoxide anion generation	2	2.19609e-05	1	0.0319751	29.3064	0.0686813	0.968025	0	0.0414402	ns	0	0
regulation of immunoglobulin secretion	2	2.19609e-05	1	0.0319751	29.3064	0.0686813	0.968025	0	0.0414402	ns	0	0
regulation of removal of superoxide radicals	2	2.19609e-05	1	0.0319751	29.3064	0.0686813	0.968025	0	0.0414402	ns	0	0
positive regulation of sodium ion transmembrane transporter activity	2	2.19609e-05	1	0.0319751	29.3064	0.0686813	0.968025	0	0.0414402	ns	0	0
negative regulation of interleukin-2 secretion	2	2.19609e-05	1	0.0319751	29.3064	0.0686813	0.968025	0	0.0414402	ns	0	0
3'-phosphoadenosine 5'-phosphosulfate biosynthetic process	2	2.19609e-05	1	0.0319751	29.3064	0.0686813	0.968025	0	0.0414402	ns	0	0
cortical microtubule organization	2	2.19609e-05	1	0.0319751	29.3064	0.0686813	0.968025	0	0.0414402	ns	0	0
negative regulation of gluconeogenesis	2	2.19609e-05	1	0.0319751	29.3064	0.0686813	0.968025	1	0.0414402	22.1726	0.0529942	0.95856
creatine biosynthetic process	2	2.19609e-05	1	0.0319751	29.3064	0.0686813	0.968025	1	0.0414402	22.1726	0.0529942	0.95856
bone mineralization involved in bone maturation	2	2.19609e-05	1	0.0319751	29.3064	0.0686813	0.968025	1	0.0414402	22.1726	0.0529942	0.95856
isopentenyl diphosphate metabolic process	2	2.19609e-05	1	0.0319751	29.3064	0.0686813	0.968025	1	0.0414402	22.1726	0.0529942	0.95856
deoxyribose phosphate biosynthetic process	2	2.19609e-05	1	0.0319751	29.3064	0.0686813	0.968025	1	0.0414402	22.1726	0.0529942	0.95856
isopentenyl diphosphate biosynthetic process	2	2.19609e-05	1	0.0319751	29.3064	0.0686813	0.968025	1	0.0414402	22.1726	0.0529942	0.95856
regulation of bone mineralization involved in bone maturation	2	2.19609e-05	1	0.0319751	29.3064	0.0686813	0.968025	1	0.0414402	22.1726	0.0529942	0.95856
pyridine nucleotide metabolic process	111	0.00121883	9	1.77462	29.4183	0.618132	7.22538	6	2.29993	ns	0.317965	3.70007
acetyl-CoA metabolic process	16	0.000175687	3	0.2558	29.4395	0.206044	2.7442	2	0.331522	8.3971	0.105988	1.66848
positive regulation of skeletal muscle tissue development	7	7.68631e-05	2	0.111913	31.8541	0.137363	1.88809	2	0.145041	23.7235	0.105988	1.85496
oxidoreduction coenzyme metabolic process	122	0.00133961	10	1.95048	33.22	0.686813	8.04952	7	2.52785	7.9119	0.370959	4.47215
G2/M transition of mitotic cell cycle	35	0.000384316	5	0.559563	35.2373	0.343407	4.44044	4	0.725203	14.788	0.211977	3.2748
regulation of cyclin-dependent protein serine/threonine kinase activity	32	0.000351374	5	0.511601	39.3778	0.343407	4.4884	4	0.663043	16.7942	0.211977	3.33696
carbohydrate homeostasis	44	0.00048314	6	0.703451	39.8797	0.412088	5.29655	3	0.911684	ns	0.158983	2.08832
coenzyme A metabolic process	12	0.000131765	3	0.19185	41.1034	0.206044	2.80815	2	0.248641	12.3361	0.105988	1.75136
carboxylic acid metabolic process	582	0.00639062	30	9.30474	46.0296	2.06044	20.6953	21	12.0591	6.629	1.11288	8.9409
cellular modified amino acid catabolic process	5	5.49022e-05	2	0.0799376	46.1189	0.137363	1.92006	0	0.1036	ns	0	0
regulation of cell cycle G2/M phase transition	18	0.000197648	4	0.287775	47.8867	0.274725	3.71222	4	0.372962	35.2728	0.211977	3.62704
carboxylic acid biosynthetic process	160	0.00175687	14	2.558	51.1802	0.961538	11.442	12	3.31522	22.7513	0.63593	8.68478
DNA conformation change	137	0.00150432	13	2.19029	53.349	0.892857	10.8097	17	2.83865	70.6475	0.900901	14.1613
regulation of mitotic spindle organization	9	9.8824e-05	3	0.143888	56.6927	0.206044	2.85611	3	0.186481	42.4488	0.158983	2.81352
cellular glucose homeostasis	33	0.000362355	6	0.527588	56.7626	0.412088	5.47241	3	0.683763	7.84621	0.158983	2.31624
nucleoside bisphosphate metabolic process	15	0.000164707	4	0.239813	58.9585	0.274725	3.76019	2	0.310801	9.18075	0.105988	1.6892
purine nucleoside bisphosphate metabolic process	15	0.000164707	4	0.239813	58.9585	0.274725	3.76019	2	0.310801	9.18075	0.105988	1.6892
regulation of sodium:potassium-exchanging ATPase activity	1	1.09804e-05	1	0.0159875	60.5648	0.0686813	0.984012	0	0.0207201	ns	0	0
response to dopamine	1	1.09804e-05	1	0.0159875	60.5648	0.0686813	0.984012	0	0.0207201	ns	0	0
positive regulation of sodium:potassium-exchanging ATPase activity	1	1.09804e-05	1	0.0159875	60.5648	0.0686813	0.984012	0	0.0207201	ns	0	0
positive regulation of miRNA metabolic process	1	1.09804e-05	1	0.0159875	60.5648	0.0686813	0.984012	0	0.0207201	ns	0	0
negative regulation of Schwann cell proliferation	1	1.09804e-05	1	0.0159875	60.5648	0.0686813	0.984012	0	0.0207201	ns	0	0
zygote asymmetric cell division	1	1.09804e-05	1	0.0159875	60.5648	0.0686813	0.984012	0	0.0207201	ns	0	0
regulation of Schwann cell proliferation	1	1.09804e-05	1	0.0159875	60.5648	0.0686813	0.984012	0	0.0207201	ns	0	0
peripheral nervous system myelin formation	1	1.09804e-05	1	0.0159875	60.5648	0.0686813	0.984012	0	0.0207201	ns	0	0
myoblast differentiation involved in skeletal muscle regeneration	1	1.09804e-05	1	0.0159875	60.5648	0.0686813	0.984012	0	0.0207201	ns	0	0
regulation of miRNA metabolic process	1	1.09804e-05	1	0.0159875	60.5648	0.0686813	0.984012	0	0.0207201	ns	0	0
intestinal epithelial cell development	1	1.09804e-05	1	0.0159875	60.5648	0.0686813	0.984012	0	0.0207201	ns	0	0
chromatin silencing at centromere	1	1.09804e-05	1	0.0159875	60.5648	0.0686813	0.984012	0	0.0207201	ns	0	0
regulation of enamel mineralization	1	1.09804e-05	1	0.0159875	60.5648	0.0686813	0.984012	0	0.0207201	ns	0	0
detection of monosaccharide stimulus	1	1.09804e-05	1	0.0159875	60.5648	0.0686813	0.984012	1	0.0207201	46.283	0.0529942	0.97928
mitochondrial acetyl-CoA biosynthetic process from pyruvate	1	1.09804e-05	1	0.0159875	60.5648	0.0686813	0.984012	1	0.0207201	46.283	0.0529942	0.97928
farnesyl diphosphate metabolic process	1	1.09804e-05	1	0.0159875	60.5648	0.0686813	0.984012	1	0.0207201	46.283	0.0529942	0.97928
kinetochore organization	1	1.09804e-05	1	0.0159875	60.5648	0.0686813	0.984012	1	0.0207201	46.283	0.0529942	0.97928
farnesyl diphosphate biosynthetic process	1	1.09804e-05	1	0.0159875	60.5648	0.0686813	0.984012	1	0.0207201	46.283	0.0529942	0.97928
DNA replication initiation	20	0.000219609	5	0.319751	68.5057	0.343407	4.68025	6	0.414402	75.2866	0.317965	5.5856
fatty acid biosynthetic process	59	0.000647846	9	0.943264	68.8153	0.618132	8.05674	6	1.22249	18.6707	0.317965	4.77751
coenzyme catabolic process	3	3.29413e-05	2	0.0479626	79.4463	0.137363	1.95204	0	0.0621603	ns	0	0
DNA replication, synthesis of RNA primer	3	3.29413e-05	2	0.0479626	79.4463	0.137363	1.95204	2	0.0621603	60.4119	0.105988	1.93784
mitochondrial pyruvate transport	3	3.29413e-05	2	0.0479626	79.4463	0.137363	1.95204	2	0.0621603	60.4119	0.105988	1.93784
allantoin catabolic process	3	3.29413e-05	2	0.0479626	79.4463	0.137363	1.95204	2	0.0621603	60.4119	0.105988	1.93784
cellular amide catabolic process	3	3.29413e-05	2	0.0479626	79.4463	0.137363	1.95204	2	0.0621603	60.4119	0.105988	1.93784
sterol biosynthetic process	11	0.000120785	4	0.175863	83.1559	0.274725	3.82414	3	0.227921	33.7153	0.158983	2.77208
folic acid-containing compound catabolic process	2	2.19609e-05	2	0.0319751	121.13	0.137363	1.96802	0	0.0414402	ns	0	0
pteridine-containing compound catabolic process	2	2.19609e-05	2	0.0319751	121.13	0.137363	1.96802	0	0.0414402	ns	0	0
deoxyribonucleotide biosynthetic process	7	7.68631e-05	4	0.111913	135.081	0.274725	3.88809	4	0.145041	102.459	0.211977	3.85496
DNA replication	157	0.00172393	21	2.51004	136.204	1.44231	18.49	20	3.25306	86.2144	1.05988	16.7469
nuclear division	278	0.00305256	30	4.44453	146.941	2.06044	25.5555	34	5.76019	138.448	1.8018	28.2398
cellular protein modification process	3773	0.0414292	47	60.3209	ns	3.22802	-13.3209	73	78.1769	ns	3.86857	-5.17693
phosphorylation	2454	0.026946	44	39.2334	ns	3.02198	4.76661	55	50.8471	ns	2.91468	4.15288
regulation of phosphate metabolic process	573	0.00629179	15	9.16085	ns	1.03022	5.83915	20	11.8726	ns	1.05988	8.12738
regulation of protein modification process	583	0.0064016	14	9.32073	ns	0.961538	4.67927	18	12.0798	ns	0.953895	5.92018
ion transmembrane transport	1256	0.0137914	14	20.0803	ns	0.961538	-6.08033	17	26.0244	ns	0.900901	-9.02444
cation transport	1042	0.0114416	12	16.659	ns	0.824176	-4.659	16	21.5903	ns	0.847907	-5.59034
apoptotic process	670	0.0073569	11	10.7116	ns	0.755495	0	16	13.8825	ns	0.847907	2.11753
regulation of apoptotic process	455	0.0049961	11	7.27432	ns	0.755495	3.72568	15	9.42764	ns	0.794913	5.57236
positive regulation of hydrolase activity	802	0.00880632	10	12.822	ns	0.686813	-2.822	15	16.6175	ns	0.794913	-1.61752
striated muscle tissue development	285	0.00312943	9	4.55644	ns	0.618132	4.44356	11	5.90523	ns	0.582936	5.09477
purine nucleotide metabolic process	316	0.00346982	9	5.05206	ns	0.618132	3.94794	8	6.54755	ns	0.423953	1.45245
ribonucleotide metabolic process	329	0.00361257	9	5.2599	ns	0.618132	3.7401	8	6.81691	ns	0.423953	1.18309
regulation of GTPase activity	796	0.00874043	8	12.7261	ns	0.549451	-4.72607	14	16.4932	ns	0.741918	-2.4932
neuron differentiation	1001	0.0109914	7	16.0035	ns	0.480769	-9.00351	15	20.7408	ns	0.794913	-5.74082
camera-type eye development	367	0.00402982	7	5.86742	ns	0.480769	1.13258	9	7.60428	ns	0.476948	1.39572
dephosphorylation	550	0.00603924	7	8.79314	ns	0.480769	-1.79314	9	11.3961	ns	0.476948	-2.39605
histone modification	371	0.00407374	7	5.93137	ns	0.480769	1.06863	8	7.68716	ns	0.423953	0
cellular macromolecular complex assembly	572	0.00628081	7	9.14486	ns	0.480769	-2.14486	8	11.8519	ns	0.423953	-3.8519
positive regulation of phosphate metabolic process	275	0.00301962	6	4.39657	ns	0.412088	1.60343	10	5.69803	ns	0.529942	4.30197
striated muscle cell differentiation	256	0.00281099	6	4.09281	ns	0.412088	1.90719	9	5.30434	ns	0.476948	3.69566
nucleotide biosynthetic process	252	0.00276707	6	4.02886	ns	0.412088	1.97114	8	5.22146	ns	0.423953	2.77854
nucleoside monophosphate metabolic process	198	0.00217413	6	3.16553	ns	0.412088	2.83447	6	4.10258	ns	0.317965	1.89742
protein localization to organelle	283	0.00310747	6	4.52447	ns	0.412088	1.47553	6	5.86379	ns	0.317965	0
regulation of cytoskeleton organization	254	0.00278903	6	4.06083	ns	0.412088	1.93917	5	5.2629	ns	0.264971	0
embryo development ending in birth or egg hatching	660	0.00724709	5	10.5518	ns	0.343407	-5.55177	10	13.6753	ns	0.529942	-3.67526
positive regulation of protein modification process	302	0.00331609	5	4.82823	ns	0.343407	0	9	6.25747	ns	0.476948	2.74253
regulation of MAPK cascade	224	0.00245962	5	3.58121	ns	0.343407	1.41879	8	4.6413	ns	0.423953	3.3587
regulation of neurogenesis	334	0.00366747	5	5.33983	ns	0.343407	0	8	6.92051	ns	0.423953	1.07949
negative regulation of cellular macromolecule biosynthetic process	399	0.0043812	5	6.37902	ns	0.343407	-1.37902	8	8.26732	ns	0.423953	0
striated muscle cell development	190	0.00208628	5	3.03763	ns	0.343407	1.96237	6	3.93682	ns	0.317965	2.06318
stem cell differentiation	211	0.00231687	5	3.37337	ns	0.343407	1.62663	6	4.37194	ns	0.317965	1.62806
DNA recombination	113	0.00124079	5	1.80659	ns	0.343407	3.19341	5	2.34137	ns	0.264971	2.65863
nucleoside triphosphate metabolic process	170	0.00186668	5	2.71788	ns	0.343407	2.28212	3	3.52242	ns	0.158983	-0.522417
anion transport	478	0.00524865	4	7.64204	ns	0.274725	-3.64204	9	9.90421	ns	0.476948	-0.904207
negative regulation of transcription, DNA-templated	331	0.00363453	4	5.29187	ns	0.274725	-1.29187	7	6.85835	ns	0.370959	0
negative regulation of RNA biosynthetic process	346	0.00379923	4	5.53168	ns	0.274725	-1.53168	7	7.16915	ns	0.370959	0
positive regulation of transferase activity	169	0.0018557	4	2.70189	ns	0.274725	1.29811	6	3.5017	ns	0.317965	2.4983
negative regulation of protein modification process	165	0.00181177	4	2.63794	ns	0.274725	1.36206	6	3.41882	ns	0.317965	2.58118
coenzyme biosynthetic process	97	0.0010651	4	1.55079	ns	0.274725	2.44921	5	2.00985	ns	0.264971	2.99015
amide transport	80	0.000878436	4	1.279	ns	0.274725	2.721	3	1.65761	ns	0.158983	1.34239
hormone secretion	87	0.000955299	4	1.39091	ns	0.274725	2.60909	3	1.80265	ns	0.158983	1.19735
regulation of ion transmembrane transport	295	0.00323923	3	4.71632	ns	0.206044	-1.71632	6	6.11243	ns	0.317965	0
cellular protein catabolic process	490	0.00538042	3	7.83389	ns	0.206044	-4.83389	6	10.1528	ns	0.317965	-4.15285
organic anion transport	264	0.00289884	3	4.22071	ns	0.206044	-1.22071	6	5.47011	ns	0.317965	0.529894
Ras protein signal transduction	427	0.00468865	3	6.82667	ns	0.206044	-3.82667	5	8.84748	ns	0.264971	-3.84748
positive regulation of MAPK cascade	125	0.00137256	3	1.99844	ns	0.206044	1.00156	5	2.59001	ns	0.264971	2.40999
cellular response to cytokine stimulus	199	0.00218511	3	3.18152	ns	0.206044	0	4	4.1233	ns	0.211977	0
cellular protein complex assembly	343	0.00376629	3	5.48372	ns	0.206044	-2.48372	4	7.10699	ns	0.211977	-3.10699
positive regulation of neuron differentiation	68	0.00074667	3	1.08715	ns	0.206044	1.91285	4	1.40897	ns	0.211977	2.59103
protein-DNA complex assembly	92	0.0010102	3	1.47085	ns	0.206044	1.52915	4	1.90625	ns	0.211977	2.09375
carboxylic acid transport	157	0.00172393	3	2.51004	ns	0.206044	0	4	3.25306	ns	0.211977	0.746945
mesenchymal cell differentiation	186	0.00204236	3	2.97368	ns	0.206044	0	4	3.85394	ns	0.211977	0
regulation of small GTPase mediated signal transduction	433	0.00475453	3	6.9226	ns	0.206044	-3.9226	4	8.9718	ns	0.211977	-4.9718
neuron projection morphogenesis	507	0.00556709	3	8.10568	ns	0.206044	-5.10568	4	10.5051	ns	0.211977	-6.50509
ion homeostasis	317	0.0034808	3	5.06805	ns	0.206044	-2.06805	3	6.56827	ns	0.158983	-3.56827
positive regulation of apoptotic process	109	0.00119687	3	1.74264	ns	0.206044	1.25736	3	2.25849	ns	0.158983	0.741509
nucleic acid phosphodiester bond hydrolysis	184	0.0020204	3	2.9417	ns	0.206044	0	2	3.8125	ns	0.105988	-1.8125
response to bacterium	120	0.00131765	3	1.9185	ns	0.206044	1.0815	2	2.48641	ns	0.105988	0
neural crest cell development	131	0.00143844	3	2.09437	ns	0.206044	0.905634	2	2.71433	ns	0.105988	-0.714333
cilium assembly	201	0.00220707	3	3.21349	ns	0.206044	0	2	4.16474	ns	0.105988	-2.16474
ncRNA metabolic process	316	0.00346982	3	5.05206	ns	0.206044	-2.05206	2	6.54755	ns	0.105988	-4.54755
proton transport	140	0.00153726	3	2.23825	ns	0.206044	0.761746	1	2.90081	ns	0.0529942	-1.90081
cellular response to organic cyclic compound	256	0.00281099	2	4.09281	ns	0.137363	-2.09281	7	5.30434	ns	0.370959	1.69566
proteolysis involved in cellular protein catabolic process	482	0.00529257	2	7.70599	ns	0.137363	-5.70599	6	9.98709	ns	0.317965	-3.98709
positive regulation of transcription, DNA-templated	398	0.00437022	2	6.36304	ns	0.137363	-4.36304	6	8.2466	ns	0.317965	-2.2466
positive regulation of RNA biosynthetic process	401	0.00440316	2	6.411	ns	0.137363	-4.411	6	8.30876	ns	0.317965	-2.30876
modification-dependent macromolecule catabolic process	446	0.00489728	2	7.13044	ns	0.137363	-5.13044	5	9.24116	ns	0.264971	-4.24116
purine-containing compound biosynthetic process	192	0.00210825	2	3.06961	ns	0.137363	-1.06961	5	3.97826	ns	0.264971	1.02174
peptidyl-lysine methylation	141	0.00154824	2	2.25424	ns	0.137363	0	4	2.92153	ns	0.211977	1.07847
histone methylation	150	0.00164707	2	2.39813	ns	0.137363	0	4	3.10801	ns	0.211977	0.891985
dorsal/ventral pattern formation	168	0.00184471	2	2.6859	ns	0.137363	-0.685904	4	3.48098	ns	0.211977	0.519024
regulation of chromosome organization	111	0.00121883	2	1.77462	ns	0.137363	0	4	2.29993	ns	0.211977	1.70007
proteasomal protein catabolic process	187	0.00205334	2	2.98967	ns	0.137363	-0.989667	4	3.87466	ns	0.211977	0
protein oligomerization	201	0.00220707	2	3.21349	ns	0.137363	-1.21349	4	4.16474	ns	0.211977	0
epithelial cell differentiation	245	0.00269021	2	3.91694	ns	0.137363	-1.91694	4	5.07642	ns	0.211977	-1.07642
endocytosis	374	0.00410669	2	5.97933	ns	0.137363	-3.97933	3	7.74932	ns	0.158983	-4.74932
centrosome organization	42	0.000461179	2	0.671476	ns	0.137363	1.32852	3	0.870244	ns	0.158983	2.12976
hematopoietic stem cell differentiation	42	0.000461179	2	0.671476	ns	0.137363	1.32852	3	0.870244	ns	0.158983	2.12976
ERK1 and ERK2 cascade	47	0.000516081	2	0.751414	ns	0.137363	1.24859	3	0.973845	ns	0.158983	2.02616
negative regulation of chromosome organization	47	0.000516081	2	0.751414	ns	0.137363	1.24859	3	0.973845	ns	0.158983	2.02616
hematopoietic progenitor cell differentiation	66	0.000724709	2	1.05518	ns	0.137363	0.944823	3	1.36753	ns	0.158983	1.63247
regulation of tube diameter	66	0.000724709	2	1.05518	ns	0.137363	0.944823	3	1.36753	ns	0.158983	1.63247
regulation of blood vessel size	76	0.000834514	2	1.21505	ns	0.137363	0.784948	3	1.57473	ns	0.158983	1.42527
monosaccharide biosynthetic process	34	0.000373335	2	0.543576	ns	0.137363	1.45642	2	0.704483	ns	0.105988	1.29552
response to insulin	48	0.000527061	2	0.767401	ns	0.137363	1.2326	2	0.994565	ns	0.105988	1.00544
regulation of ion transmembrane transporter activity	48	0.000527061	2	0.767401	ns	0.137363	1.2326	2	0.994565	ns	0.105988	1.00544
cellular ion homeostasis	245	0.00269021	2	3.91694	ns	0.137363	-1.91694	2	5.07642	ns	0.105988	-3.07642
cortical actin cytoskeleton organization	28	0.000307452	2	0.447651	ns	0.137363	1.55235	2	0.580163	ns	0.105988	1.41984
cortical cytoskeleton organization	29	0.000318433	2	0.463638	ns	0.137363	1.53636	2	0.600883	ns	0.105988	1.39912
cholesterol metabolic process	31	0.000340394	2	0.495613	ns	0.137363	1.50439	2	0.642323	ns	0.105988	1.35768
secondary alcohol metabolic process	32	0.000351374	2	0.511601	ns	0.137363	1.4884	2	0.663043	ns	0.105988	1.33696
endocytic recycling	32	0.000351374	2	0.511601	ns	0.137363	1.4884	2	0.663043	ns	0.105988	1.33696
regulation of DNA replication	33	0.000362355	2	0.527588	ns	0.137363	1.47241	2	0.683763	ns	0.105988	1.31624
ceramide metabolic process	41	0.000450198	2	0.655489	ns	0.137363	1.34451	2	0.849524	ns	0.105988	1.15048
DNA biosynthetic process	61	0.000669807	2	0.975239	ns	0.137363	1.02476	2	1.26393	ns	0.105988	0.736074
tRNA aminoacylation	66	0.000724709	2	1.05518	ns	0.137363	0.944823	2	1.36753	ns	0.105988	0.632474
cellular response to peptide	68	0.00074667	2	1.08715	ns	0.137363	0.912848	2	1.40897	ns	0.105988	0.591033
cellular response to peptide hormone stimulus	68	0.00074667	2	1.08715	ns	0.137363	0.912848	2	1.40897	ns	0.105988	0.591033
transport along microtubule	71	0.000779612	2	1.13511	ns	0.137363	0.864886	2	1.47113	ns	0.105988	0.528873
organic acid transmembrane transport	82	0.000900396	2	1.31098	ns	0.137363	0.689023	2	1.69905	ns	0.105988	0
nucleocytoplasmic transport	164	0.00180079	2	2.62195	ns	0.137363	-0.621954	2	3.3981	ns	0.105988	-1.3981
embryonic skeletal system development	213	0.00233883	2	3.40534	ns	0.137363	-1.40534	2	4.41338	ns	0.105988	-2.41338
RNA phosphodiester bond hydrolysis	74	0.000812553	2	1.18308	ns	0.137363	0.816923	1	1.53329	ns	0.0529942	-0.533287
cellular glucan metabolic process	46	0.0005051	2	0.735426	ns	0.137363	1.26457	1	0.953124	ns	0.0529942	0
glucan metabolic process	46	0.0005051	2	0.735426	ns	0.137363	1.26457	1	0.953124	ns	0.0529942	0
positive regulation of cytoskeleton organization	117	0.00128471	2	1.87054	ns	0.137363	0	1	2.42425	ns	0.0529942	-1.42425
regulation of actin polymerization or depolymerization	140	0.00153726	2	2.23825	ns	0.137363	0	1	2.90081	ns	0.0529942	-1.90081
actin polymerization or depolymerization	169	0.0018557	2	2.70189	ns	0.137363	-0.701892	1	3.5017	ns	0.0529942	-2.5017
defense response to bacterium	48	0.000527061	2	0.767401	ns	0.137363	1.2326	1	0.994565	ns	0.0529942	0
establishment of protein localization to plasma membrane	51	0.000560003	2	0.815364	ns	0.137363	1.18464	1	1.05672	ns	0.0529942	0
regulation of stress-activated MAPK cascade	53	0.000581964	2	0.847339	ns	0.137363	1.15266	1	1.09817	ns	0.0529942	0
regulation of protein depolymerization	55	0.000603924	2	0.879314	ns	0.137363	1.12069	1	1.13961	ns	0.0529942	0
oligodendrocyte differentiation	60	0.000658827	2	0.959252	ns	0.137363	1.04075	1	1.24321	ns	0.0529942	0
stress-activated MAPK cascade	71	0.000779612	2	1.13511	ns	0.137363	0.864886	1	1.47113	ns	0.0529942	0
response to virus	77	0.000845494	2	1.23104	ns	0.137363	0.76896	1	1.59545	ns	0.0529942	-0.595448
protein localization to cell periphery	78	0.000856475	2	1.24703	ns	0.137363	0.752973	1	1.61617	ns	0.0529942	-0.616168
protein import into nucleus	89	0.00097726	2	1.42289	ns	0.137363	0.57711	1	1.84409	ns	0.0529942	-0.844089
single-organism nuclear import	89	0.00097726	2	1.42289	ns	0.137363	0.57711	1	1.84409	ns	0.0529942	-0.844089
protein targeting to nucleus	89	0.00097726	2	1.42289	ns	0.137363	0.57711	1	1.84409	ns	0.0529942	-0.844089
protein complex disassembly	92	0.0010102	2	1.47085	ns	0.137363	0.529148	1	1.90625	ns	0.0529942	-0.906249
neural crest cell migration	98	0.00107608	2	1.56678	ns	0.137363	0	1	2.03057	ns	0.0529942	-1.03057
glial cell differentiation	121	0.00132863	2	1.93449	ns	0.137363	0	1	2.50713	ns	0.0529942	-1.50713
protein localization to membrane	166	0.00182275	2	2.65393	ns	0.137363	-0.653929	1	3.43954	ns	0.0529942	-2.43954
embryonic skeletal system morphogenesis	194	0.00213021	2	3.10158	ns	0.137363	-1.10158	1	4.0197	ns	0.0529942	-3.0197
glycerophospholipid metabolic process	206	0.00226197	2	3.29343	ns	0.137363	-1.29343	1	4.26834	ns	0.0529942	-3.26834
protein targeting	231	0.00253648	2	3.69312	ns	0.137363	-1.69312	1	4.78634	ns	0.0529942	-3.78634
RNA catabolic process	112	0.00122981	2	1.7906	ns	0.137363	0	0	2.32065	ns	0	-2.32065
carboxylic acid catabolic process	99	0.00108706	2	1.58277	ns	0.137363	0	0	2.05129	ns	0	-2.05129
transmembrane receptor protein serine/threonine kinase signaling pathway	227	0.00249256	1	3.62917	ns	0.0686813	-2.62917	7	4.70346	ns	0.370959	2.29654
cellular response to growth factor stimulus	303	0.00332707	1	4.84422	ns	0.0686813	-3.84422	7	6.27819	ns	0.370959	0.72181
ribose phosphate biosynthetic process	195	0.00214119	1	3.11757	ns	0.0686813	-2.11757	3	4.04042	ns	0.158983	-1.04042
calcium-mediated signaling	44	0.00048314	1	0.703451	ns	0.0686813	0	3	0.911684	ns	0.158983	2.08832
transforming growth factor beta receptor signaling pathway	69	0.000757651	1	1.10314	ns	0.0686813	0	3	1.42969	ns	0.158983	1.57031
BMP signaling pathway	104	0.00114197	1	1.6627	ns	0.0686813	-0.662703	3	2.15489	ns	0.158983	0.84511
endothelium development	105	0.00115295	1	1.67869	ns	0.0686813	-0.67869	3	2.17561	ns	0.158983	0.82439
eye morphogenesis	277	0.00304158	1	4.42854	ns	0.0686813	-3.42854	3	5.73947	ns	0.158983	-2.73947
positive regulation of nucleotide metabolic process	31	0.000340394	1	0.495613	ns	0.0686813	0.504387	2	0.642323	ns	0.105988	1.35768
regulation of nucleotide metabolic process	62	0.000680788	1	0.991227	ns	0.0686813	0	2	1.28465	ns	0.105988	0.715354
negative regulation of nucleotide metabolic process	21	0.000230589	1	0.335738	ns	0.0686813	0.664262	2	0.435122	ns	0.105988	1.56488
cellular response to decreased oxygen levels	21	0.000230589	1	0.335738	ns	0.0686813	0.664262	2	0.435122	ns	0.105988	1.56488
positive regulation of striated muscle cell differentiation	22	0.00024157	1	0.351726	ns	0.0686813	0.648274	2	0.455842	ns	0.105988	1.54416
regulation of calcium-mediated signaling	24	0.000263531	1	0.383701	ns	0.0686813	0.616299	2	0.497282	ns	0.105988	1.50272
skeletal muscle contraction	28	0.000307452	1	0.447651	ns	0.0686813	0.552349	2	0.580163	ns	0.105988	1.41984
terpenoid metabolic process	32	0.000351374	1	0.511601	ns	0.0686813	0	2	0.663043	ns	0.105988	1.33696
positive regulation of mitochondrion organization	32	0.000351374	1	0.511601	ns	0.0686813	0	2	0.663043	ns	0.105988	1.33696
regulation of striated muscle cell differentiation	34	0.000373335	1	0.543576	ns	0.0686813	0	2	0.704483	ns	0.105988	1.29552
mitochondrion disassembly	37	0.000406276	1	0.591538	ns	0.0686813	0	2	0.766644	ns	0.105988	1.23336
regulation of mitochondrion organization	38	0.000417257	1	0.607526	ns	0.0686813	0	2	0.787364	ns	0.105988	1.21264
negative regulation of gene expression, epigenetic	43	0.000472159	1	0.687464	ns	0.0686813	0	2	0.890964	ns	0.105988	1.10904
positive regulation of proteolysis	66	0.000724709	1	1.05518	ns	0.0686813	0	2	1.36753	ns	0.105988	0.632474
regulation of muscle contraction	67	0.00073569	1	1.07116	ns	0.0686813	0	2	1.38825	ns	0.105988	0.611753
phosphatidylinositol-mediated signaling	73	0.000801572	1	1.16709	ns	0.0686813	0	2	1.51257	ns	0.105988	0
glycosaminoglycan metabolic process	78	0.000856475	1	1.24703	ns	0.0686813	0	2	1.61617	ns	0.105988	0
nucleoside monophosphate biosynthetic process	82	0.000900396	1	1.31098	ns	0.0686813	0	2	1.69905	ns	0.105988	0
regulation of gene expression, epigenetic	85	0.000933338	1	1.35894	ns	0.0686813	0	2	1.76121	ns	0.105988	0
striated muscle contraction	87	0.000955299	1	1.39091	ns	0.0686813	0	2	1.80265	ns	0.105988	0
regulation of heart contraction	107	0.00117491	1	1.71067	ns	0.0686813	-0.710665	2	2.21705	ns	0.105988	0
lateral line system development	113	0.00124079	1	1.80659	ns	0.0686813	-0.80659	2	2.34137	ns	0.105988	0
heart contraction	177	0.00194354	1	2.82979	ns	0.0686813	-1.82979	2	3.66746	ns	0.105988	-1.66746
regulation of neuron projection development	194	0.00213021	1	3.10158	ns	0.0686813	-2.10158	2	4.0197	ns	0.105988	-2.0197
superoxide anion generation	8	8.78436e-05	1	0.1279	ns	0.0686813	0.8721	1	0.165761	ns	0.0529942	0.834239
regulation of polysaccharide biosynthetic process	14	0.000153726	1	0.223825	ns	0.0686813	0.776175	1	0.290081	ns	0.0529942	0.709919
hypotonic salinity response	15	0.000164707	1	0.239813	ns	0.0686813	0.760187	1	0.310801	ns	0.0529942	0.689199
glycogen biosynthetic process	22	0.00024157	1	0.351726	ns	0.0686813	0.648274	1	0.455842	ns	0.0529942	0.544158
glucan biosynthetic process	22	0.00024157	1	0.351726	ns	0.0686813	0.648274	1	0.455842	ns	0.0529942	0.544158
polysaccharide biosynthetic process	37	0.000406276	1	0.591538	ns	0.0686813	0	1	0.766644	ns	0.0529942	0
regulation of STAT cascade	56	0.000614905	1	0.895301	ns	0.0686813	0	1	1.16033	ns	0.0529942	0
JAK-STAT cascade	62	0.000680788	1	0.991227	ns	0.0686813	0	1	1.28465	ns	0.0529942	0
morphogenesis of an epithelial sheet	103	0.00113099	1	1.64672	ns	0.0686813	-0.646715	1	2.13417	ns	0.0529942	-1.13417
trans-synaptic signaling	298	0.00327217	1	4.76428	ns	0.0686813	-3.76428	1	6.17459	ns	0.0529942	-5.17459
regulation of dendritic spine morphogenesis	8	8.78436e-05	1	0.1279	ns	0.0686813	0.8721	1	0.165761	ns	0.0529942	0.834239
regulation of protein maturation	8	8.78436e-05	1	0.1279	ns	0.0686813	0.8721	1	0.165761	ns	0.0529942	0.834239
DNA-dependent DNA replication maintenance of fidelity	8	8.78436e-05	1	0.1279	ns	0.0686813	0.8721	1	0.165761	ns	0.0529942	0.834239
regulation of protein localization to cell surface	8	8.78436e-05	1	0.1279	ns	0.0686813	0.8721	1	0.165761	ns	0.0529942	0.834239
regulation of nucleoside metabolic process	8	8.78436e-05	1	0.1279	ns	0.0686813	0.8721	1	0.165761	ns	0.0529942	0.834239
interferon-gamma-mediated signaling pathway	8	8.78436e-05	1	0.1279	ns	0.0686813	0.8721	1	0.165761	ns	0.0529942	0.834239
positive regulation of cation channel activity	10	0.000109804	1	0.159875	ns	0.0686813	0.840125	1	0.207201	ns	0.0529942	0.792799
positive regulation of fast-twitch skeletal muscle fiber contraction	10	0.000109804	1	0.159875	ns	0.0686813	0.840125	1	0.207201	ns	0.0529942	0.792799
positive regulation of actin filament depolymerization	10	0.000109804	1	0.159875	ns	0.0686813	0.840125	1	0.207201	ns	0.0529942	0.792799
cellular response to hydrogen peroxide	10	0.000109804	1	0.159875	ns	0.0686813	0.840125	1	0.207201	ns	0.0529942	0.792799
negative regulation of cation transmembrane transport	10	0.000109804	1	0.159875	ns	0.0686813	0.840125	1	0.207201	ns	0.0529942	0.792799
alcohol biosynthetic process	11	0.000120785	1	0.175863	ns	0.0686813	0.824137	1	0.227921	ns	0.0529942	0.772079
regulation of type I interferon-mediated signaling pathway	11	0.000120785	1	0.175863	ns	0.0686813	0.824137	1	0.227921	ns	0.0529942	0.772079
regulation of defense response to virus by host	11	0.000120785	1	0.175863	ns	0.0686813	0.824137	1	0.227921	ns	0.0529942	0.772079
ubiquinone metabolic process	11	0.000120785	1	0.175863	ns	0.0686813	0.824137	1	0.227921	ns	0.0529942	0.772079
regulation of skeletal muscle fiber development	11	0.000120785	1	0.175863	ns	0.0686813	0.824137	1	0.227921	ns	0.0529942	0.772079
regulation of coenzyme metabolic process	12	0.000131765	1	0.19185	ns	0.0686813	0.80815	1	0.248641	ns	0.0529942	0.751359
positive regulation of protein depolymerization	12	0.000131765	1	0.19185	ns	0.0686813	0.80815	1	0.248641	ns	0.0529942	0.751359
negative regulation of calcium-mediated signaling	13	0.000142746	1	0.207838	ns	0.0686813	0.792162	1	0.269361	ns	0.0529942	0.730639
paraxial mesoderm development	13	0.000142746	1	0.207838	ns	0.0686813	0.792162	1	0.269361	ns	0.0529942	0.730639
nucleoside catabolic process	13	0.000142746	1	0.207838	ns	0.0686813	0.792162	1	0.269361	ns	0.0529942	0.730639
regulation of vasodilation	13	0.000142746	1	0.207838	ns	0.0686813	0.792162	1	0.269361	ns	0.0529942	0.730639
plasma membrane fusion	14	0.000153726	1	0.223825	ns	0.0686813	0.776175	1	0.290081	ns	0.0529942	0.709919
DNA topological change	15	0.000164707	1	0.239813	ns	0.0686813	0.760187	1	0.310801	ns	0.0529942	0.689199
very long-chain fatty acid metabolic process	15	0.000164707	1	0.239813	ns	0.0686813	0.760187	1	0.310801	ns	0.0529942	0.689199
monosaccharide catabolic process	16	0.000175687	1	0.2558	ns	0.0686813	0.7442	1	0.331522	ns	0.0529942	0.668478
type I interferon signaling pathway	17	0.000186668	1	0.271788	ns	0.0686813	0.728212	1	0.352242	ns	0.0529942	0.647758
associative learning	17	0.000186668	1	0.271788	ns	0.0686813	0.728212	1	0.352242	ns	0.0529942	0.647758
focal adhesion assembly	17	0.000186668	1	0.271788	ns	0.0686813	0.728212	1	0.352242	ns	0.0529942	0.647758
response to angiotensin	18	0.000197648	1	0.287775	ns	0.0686813	0.712225	1	0.372962	ns	0.0529942	0.627038
protein localization to cell surface	18	0.000197648	1	0.287775	ns	0.0686813	0.712225	1	0.372962	ns	0.0529942	0.627038
regulation of wound healing	21	0.000230589	1	0.335738	ns	0.0686813	0.664262	1	0.435122	ns	0.0529942	0.564878
determination of liver left/right asymmetry	21	0.000230589	1	0.335738	ns	0.0686813	0.664262	1	0.435122	ns	0.0529942	0.564878
myoblast differentiation	23	0.00025255	1	0.367713	ns	0.0686813	0.632287	1	0.476562	ns	0.0529942	0.523438
cellular response to type I interferon	23	0.00025255	1	0.367713	ns	0.0686813	0.632287	1	0.476562	ns	0.0529942	0.523438
DNA damage response, signal transduction by p53 class mediator	23	0.00025255	1	0.367713	ns	0.0686813	0.632287	1	0.476562	ns	0.0529942	0.523438
glycosphingolipid metabolic process	24	0.000263531	1	0.383701	ns	0.0686813	0.616299	1	0.497282	ns	0.0529942	0.502718
regulation of microtubule polymerization or depolymerization	24	0.000263531	1	0.383701	ns	0.0686813	0.616299	1	0.497282	ns	0.0529942	0.502718
adherens junction assembly	24	0.000263531	1	0.383701	ns	0.0686813	0.616299	1	0.497282	ns	0.0529942	0.502718
positive regulation of stress-activated protein kinase signaling cascade	25	0.000274511	1	0.399688	ns	0.0686813	0.600312	1	0.518002	ns	0.0529942	0
establishment of mitotic spindle orientation	25	0.000274511	1	0.399688	ns	0.0686813	0.600312	1	0.518002	ns	0.0529942	0
skin epidermis development	26	0.000285492	1	0.415676	ns	0.0686813	0.584324	1	0.538723	ns	0.0529942	0
oligodendrocyte development	26	0.000285492	1	0.415676	ns	0.0686813	0.584324	1	0.538723	ns	0.0529942	0
establishment of spindle orientation	27	0.000296472	1	0.431663	ns	0.0686813	0.568337	1	0.559443	ns	0.0529942	0
regulation of T cell activation	27	0.000296472	1	0.431663	ns	0.0686813	0.568337	1	0.559443	ns	0.0529942	0
embryonic limb morphogenesis	28	0.000307452	1	0.447651	ns	0.0686813	0.552349	1	0.580163	ns	0.0529942	0
cellular modified amino acid biosynthetic process	28	0.000307452	1	0.447651	ns	0.0686813	0.552349	1	0.580163	ns	0.0529942	0
monosaccharide transport	28	0.000307452	1	0.447651	ns	0.0686813	0.552349	1	0.580163	ns	0.0529942	0
mitochondrial transmembrane transport	28	0.000307452	1	0.447651	ns	0.0686813	0.552349	1	0.580163	ns	0.0529942	0
cell-substrate junction assembly	29	0.000318433	1	0.463638	ns	0.0686813	0.536362	1	0.600883	ns	0.0529942	0
myoblast fusion	30	0.000329413	1	0.479626	ns	0.0686813	0.520374	1	0.621603	ns	0.0529942	0
negative regulation of STAT cascade	33	0.000362355	1	0.527588	ns	0.0686813	0	1	0.683763	ns	0.0529942	0
notochord morphogenesis	34	0.000373335	1	0.543576	ns	0.0686813	0	1	0.704483	ns	0.0529942	0
adherens junction organization	35	0.000384316	1	0.559563	ns	0.0686813	0	1	0.725203	ns	0.0529942	0
columnar/cuboidal epithelial cell development	35	0.000384316	1	0.559563	ns	0.0686813	0	1	0.725203	ns	0.0529942	0
pyrimidine nucleotide metabolic process	35	0.000384316	1	0.559563	ns	0.0686813	0	1	0.725203	ns	0.0529942	0
aerobic respiration	36	0.000395296	1	0.575551	ns	0.0686813	0	1	0.745924	ns	0.0529942	0
sphingolipid biosynthetic process	36	0.000395296	1	0.575551	ns	0.0686813	0	1	0.745924	ns	0.0529942	0
regulation of dendrite morphogenesis	36	0.000395296	1	0.575551	ns	0.0686813	0	1	0.745924	ns	0.0529942	0
pyrimidine nucleoside metabolic process	37	0.000406276	1	0.591538	ns	0.0686813	0	1	0.766644	ns	0.0529942	0
inositol phosphate-mediated signaling	38	0.000417257	1	0.607526	ns	0.0686813	0	1	0.787364	ns	0.0529942	0
inner ear receptor cell development	40	0.000439218	1	0.639501	ns	0.0686813	0	1	0.828804	ns	0.0529942	0
pyrimidine-containing compound biosynthetic process	41	0.000450198	1	0.655489	ns	0.0686813	0	1	0.849524	ns	0.0529942	0
positive regulation of cellular protein catabolic process	42	0.000461179	1	0.671476	ns	0.0686813	0	1	0.870244	ns	0.0529942	0
protein processing	56	0.000614905	1	0.895301	ns	0.0686813	0	1	1.16033	ns	0.0529942	0
regulation of neuron apoptotic process	58	0.000636866	1	0.927277	ns	0.0686813	0	1	1.20177	ns	0.0529942	0
glycerophospholipid biosynthetic process	61	0.000669807	1	0.975239	ns	0.0686813	0	1	1.26393	ns	0.0529942	0
neuron apoptotic process	62	0.000680788	1	0.991227	ns	0.0686813	0	1	1.28465	ns	0.0529942	0
glycolipid metabolic process	62	0.000680788	1	0.991227	ns	0.0686813	0	1	1.28465	ns	0.0529942	0
nucleosome assembly	65	0.000713729	1	1.03919	ns	0.0686813	0	1	1.34681	ns	0.0529942	0
regulation of cellular protein catabolic process	66	0.000724709	1	1.05518	ns	0.0686813	0	1	1.36753	ns	0.0529942	0
sensory perception of light stimulus	97	0.0010651	1	1.55079	ns	0.0686813	-0.55079	1	2.00985	ns	0.0529942	-1.00985
leukocyte differentiation	127	0.00139452	1	2.03042	ns	0.0686813	-1.03042	1	2.63145	ns	0.0529942	-1.63145
regulation of cell morphogenesis involved in differentiation	169	0.0018557	1	2.70189	ns	0.0686813	-1.70189	1	3.5017	ns	0.0529942	-2.5017
glycoprotein biosynthetic process	287	0.00315139	1	4.58842	ns	0.0686813	-3.58842	1	5.94667	ns	0.0529942	-4.94667
determination of bilateral symmetry	328	0.00360159	1	5.24391	ns	0.0686813	-4.24391	1	6.79619	ns	0.0529942	-5.79619
regulation of phagocytosis	21	0.000230589	1	0.335738	ns	0.0686813	0.664262	0	0.435122	ns	0	0
protein modification by small protein removal	184	0.0020204	1	2.9417	ns	0.0686813	-1.9417	0	3.8125	ns	0	-3.8125
response to superoxide	8	8.78436e-05	1	0.1279	ns	0.0686813	0.8721	0	0.165761	ns	0	0
lagging strand elongation	9	9.8824e-05	1	0.143888	ns	0.0686813	0.856112	0	0.186481	ns	0	0
regulation of response to reactive oxygen species	9	9.8824e-05	1	0.143888	ns	0.0686813	0.856112	0	0.186481	ns	0	0
steroid hormone secretion	9	9.8824e-05	1	0.143888	ns	0.0686813	0.856112	0	0.186481	ns	0	0
photoperiodism	10	0.000109804	1	0.159875	ns	0.0686813	0.840125	0	0.207201	ns	0	0
regulation of ATPase activity	19	0.000208628	1	0.303763	ns	0.0686813	0.696237	0	0.393682	ns	0	0
ATP hydrolysis coupled transmembrane transport	62	0.000680788	1	0.991227	ns	0.0686813	0	0	1.28465	ns	0	-1.28465
positive regulation of actin filament polymerization	95	0.00104314	1	1.51881	ns	0.0686813	-0.518815	0	1.96841	ns	0	-1.96841
regulation of actin filament polymerization	132	0.00144942	1	2.11035	ns	0.0686813	-1.11035	0	2.73505	ns	0	-2.73505
vesicle-mediated transport between endosomal compartments	8	8.78436e-05	1	0.1279	ns	0.0686813	0.8721	0	0.165761	ns	0	0
import across plasma membrane	8	8.78436e-05	1	0.1279	ns	0.0686813	0.8721	0	0.165761	ns	0	0
small RNA loading onto RISC	8	8.78436e-05	1	0.1279	ns	0.0686813	0.8721	0	0.165761	ns	0	0
early endosome to late endosome transport	8	8.78436e-05	1	0.1279	ns	0.0686813	0.8721	0	0.165761	ns	0	0
regulation of lymphocyte differentiation	8	8.78436e-05	1	0.1279	ns	0.0686813	0.8721	0	0.165761	ns	0	0
branchiomeric skeletal muscle development	8	8.78436e-05	1	0.1279	ns	0.0686813	0.8721	0	0.165761	ns	0	0
positive regulation of gliogenesis	9	9.8824e-05	1	0.143888	ns	0.0686813	0.856112	0	0.186481	ns	0	0
response to X-ray	9	9.8824e-05	1	0.143888	ns	0.0686813	0.856112	0	0.186481	ns	0	0
hindlimb morphogenesis	10	0.000109804	1	0.159875	ns	0.0686813	0.840125	0	0.207201	ns	0	0
nucleoside bisphosphate biosynthetic process	10	0.000109804	1	0.159875	ns	0.0686813	0.840125	0	0.207201	ns	0	0
mitotic G1 DNA damage checkpoint	11	0.000120785	1	0.175863	ns	0.0686813	0.824137	0	0.227921	ns	0	0
G1 DNA damage checkpoint	11	0.000120785	1	0.175863	ns	0.0686813	0.824137	0	0.227921	ns	0	0
epidermis morphogenesis	11	0.000120785	1	0.175863	ns	0.0686813	0.824137	0	0.227921	ns	0	0
inorganic ion import into cell	11	0.000120785	1	0.175863	ns	0.0686813	0.824137	0	0.227921	ns	0	0
cellular response to cAMP	11	0.000120785	1	0.175863	ns	0.0686813	0.824137	0	0.227921	ns	0	0
regulation of viral genome replication	12	0.000131765	1	0.19185	ns	0.0686813	0.80815	0	0.248641	ns	0	0
microvillus assembly	12	0.000131765	1	0.19185	ns	0.0686813	0.80815	0	0.248641	ns	0	0
mRNA stabilization	12	0.000131765	1	0.19185	ns	0.0686813	0.80815	0	0.248641	ns	0	0
negative regulation of gliogenesis	12	0.000131765	1	0.19185	ns	0.0686813	0.80815	0	0.248641	ns	0	0
neuromast deposition	13	0.000142746	1	0.207838	ns	0.0686813	0.792162	0	0.269361	ns	0	0
uronic acid metabolic process	13	0.000142746	1	0.207838	ns	0.0686813	0.792162	0	0.269361	ns	0	0
regulation of establishment of protein localization to plasma membrane	13	0.000142746	1	0.207838	ns	0.0686813	0.792162	0	0.269361	ns	0	0
negative regulation of cell cycle G1/S phase transition	15	0.000164707	1	0.239813	ns	0.0686813	0.760187	0	0.310801	ns	0	0
lactate transport	16	0.000175687	1	0.2558	ns	0.0686813	0.7442	0	0.331522	ns	0	0
skeletal muscle cell differentiation	18	0.000197648	1	0.287775	ns	0.0686813	0.712225	0	0.372962	ns	0	0
DNA catabolic process	19	0.000208628	1	0.303763	ns	0.0686813	0.696237	0	0.393682	ns	0	0
production of small RNA involved in gene silencing by RNA	22	0.00024157	1	0.351726	ns	0.0686813	0.648274	0	0.455842	ns	0	0
regulation of cell cycle G1/S phase transition	23	0.00025255	1	0.367713	ns	0.0686813	0.632287	0	0.476562	ns	0	0
cellular response to dsRNA	24	0.000263531	1	0.383701	ns	0.0686813	0.616299	0	0.497282	ns	0	0
sulfate transport	24	0.000263531	1	0.383701	ns	0.0686813	0.616299	0	0.497282	ns	0	0
regulation of protein localization to cell periphery	25	0.000274511	1	0.399688	ns	0.0686813	0.600312	0	0.518002	ns	0	-0.518002
regulation of protein localization to plasma membrane	25	0.000274511	1	0.399688	ns	0.0686813	0.600312	0	0.518002	ns	0	-0.518002
T cell differentiation	28	0.000307452	1	0.447651	ns	0.0686813	0.552349	0	0.580163	ns	0	-0.580163
peripheral nervous system axon ensheathment	29	0.000318433	1	0.463638	ns	0.0686813	0.536362	0	0.600883	ns	0	-0.600883
forebrain neuron differentiation	32	0.000351374	1	0.511601	ns	0.0686813	0	0	0.663043	ns	0	-0.663043
antigen receptor-mediated signaling pathway	35	0.000384316	1	0.559563	ns	0.0686813	0	0	0.725203	ns	0	-0.725203
regulation of protein localization to membrane	37	0.000406276	1	0.591538	ns	0.0686813	0	0	0.766644	ns	0	-0.766644
filopodium assembly	37	0.000406276	1	0.591538	ns	0.0686813	0	0	0.766644	ns	0	-0.766644
posttranscriptional gene silencing by RNA	38	0.000417257	1	0.607526	ns	0.0686813	0	0	0.787364	ns	0	-0.787364
endothelial cell development	42	0.000461179	1	0.671476	ns	0.0686813	0	0	0.870244	ns	0	-0.870244
Schwann cell differentiation	42	0.000461179	1	0.671476	ns	0.0686813	0	0	0.870244	ns	0	-0.870244
Schwann cell development	42	0.000461179	1	0.671476	ns	0.0686813	0	0	0.870244	ns	0	-0.870244
negative regulation of actin filament depolymerization	44	0.00048314	1	0.703451	ns	0.0686813	0	0	0.911684	ns	0	-0.911684
establishment or maintenance of apical/basal cell polarity	45	0.00049412	1	0.719439	ns	0.0686813	0	0	0.932404	ns	0	-0.932404
negative regulation of protein depolymerization	50	0.000549022	1	0.799376	ns	0.0686813	0	0	1.036	ns	0	-1.036
negative regulation of actin filament polymerization	52	0.000570983	1	0.831351	ns	0.0686813	0	0	1.07745	ns	0	-1.07745
negative regulation of protein polymerization	56	0.000614905	1	0.895301	ns	0.0686813	0	0	1.16033	ns	0	-1.16033
actin filament bundle organization	57	0.000625885	1	0.911289	ns	0.0686813	0	0	1.18105	ns	0	-1.18105
negative regulation of translation	61	0.000669807	1	0.975239	ns	0.0686813	0	0	1.26393	ns	0	-1.26393
actin cytoskeleton reorganization	62	0.000680788	1	0.991227	ns	0.0686813	0	0	1.28465	ns	0	-1.28465
negative regulation of cytoskeleton organization	71	0.000779612	1	1.13511	ns	0.0686813	0	0	1.47113	ns	0	-1.47113
actin nucleation	72	0.000790592	1	1.1511	ns	0.0686813	0	0	1.49185	ns	0	-1.49185
cell differentiation in spinal cord	74	0.000812553	1	1.18308	ns	0.0686813	0	0	1.53329	ns	0	-1.53329
myelination	74	0.000812553	1	1.18308	ns	0.0686813	0	0	1.53329	ns	0	-1.53329
lipid phosphorylation	82	0.000900396	1	1.31098	ns	0.0686813	0	0	1.69905	ns	0	-1.69905
nucleoside biosynthetic process	96	0.00105412	1	1.5348	ns	0.0686813	-0.534803	0	1.98913	ns	0	-1.98913
cell migration involved in gastrulation	111	0.00121883	1	1.77462	ns	0.0686813	-0.774615	0	2.29993	ns	0	-2.29993
central nervous system neuron differentiation	163	0.00178981	1	2.60597	ns	0.0686813	-1.60597	0	3.37738	ns	0	-3.37738
regulation of translation	163	0.00178981	1	2.60597	ns	0.0686813	-1.60597	0	3.37738	ns	0	-3.37738
convergent extension	170	0.00186668	1	2.71788	ns	0.0686813	-1.71788	0	3.52242	ns	0	-3.52242
posttranscriptional regulation of gene expression	195	0.00214119	1	3.11757	ns	0.0686813	-2.11757	0	4.04042	ns	0	-4.04042
cellular response to lipid	219	0.00240472	0	3.50127	ns	0	-3.50127	5	4.5377	ns	0.264971	0
Wnt signaling pathway	328	0.00360159	0	5.24391	ns	0	-5.24391	5	6.79619	ns	0.264971	-1.79619
cellular response to steroid hormone stimulus	174	0.0019106	0	2.78183	ns	0	-2.78183	4	3.6053	ns	0.211977	0
spermatogenesis	70	0.000768631	0	1.11913	ns	0	-1.11913	3	1.45041	ns	0.158983	1.54959
phospholipid transport	76	0.000834514	0	1.21505	ns	0	-1.21505	3	1.57473	ns	0.158983	1.42527
anterior/posterior pattern specification	246	0.00270119	0	3.93293	ns	0	-3.93293	3	5.09714	ns	0.158983	-2.09714
membrane depolarization during action potential	35	0.000384316	0	0.559563	ns	0	-0.559563	2	0.725203	ns	0.105988	1.2748
adenylate cyclase-modulating G-protein coupled receptor signaling pathway	81	0.000889416	0	1.29499	ns	0	-1.29499	2	1.67833	ns	0.105988	0
endodermal cell fate specification	22	0.00024157	0	0.351726	ns	0	0	2	0.455842	ns	0.105988	1.54416
negative regulation of transforming growth factor beta receptor signaling pathway	23	0.00025255	0	0.367713	ns	0	0	2	0.476562	ns	0.105988	1.52344
posterior lateral line neuromast development	26	0.000285492	0	0.415676	ns	0	0	2	0.538723	ns	0.105988	1.46128
intracellular estrogen receptor signaling pathway	26	0.000285492	0	0.415676	ns	0	0	2	0.538723	ns	0.105988	1.46128
endodermal cell fate commitment	26	0.000285492	0	0.415676	ns	0	0	2	0.538723	ns	0.105988	1.46128
ventricular cardiac muscle tissue development	27	0.000296472	0	0.431663	ns	0	0	2	0.559443	ns	0.105988	1.44056
ventricular cardiac muscle tissue morphogenesis	27	0.000296472	0	0.431663	ns	0	0	2	0.559443	ns	0.105988	1.44056
positive regulation of BMP signaling pathway	28	0.000307452	0	0.447651	ns	0	0	2	0.580163	ns	0.105988	1.41984
neutrophil chemotaxis	31	0.000340394	0	0.495613	ns	0	0	2	0.642323	ns	0.105988	1.35768
regulation of transforming growth factor beta receptor signaling pathway	32	0.000351374	0	0.511601	ns	0	-0.511601	2	0.663043	ns	0.105988	1.33696
endodermal cell differentiation	32	0.000351374	0	0.511601	ns	0	-0.511601	2	0.663043	ns	0.105988	1.33696
neutrophil migration	34	0.000373335	0	0.543576	ns	0	-0.543576	2	0.704483	ns	0.105988	1.29552
smooth muscle contraction	34	0.000373335	0	0.543576	ns	0	-0.543576	2	0.704483	ns	0.105988	1.29552
auditory receptor cell differentiation	35	0.000384316	0	0.559563	ns	0	-0.559563	2	0.725203	ns	0.105988	1.2748
cardiac muscle tissue morphogenesis	52	0.000570983	0	0.831351	ns	0	-0.831351	2	1.07745	ns	0.105988	0.922555
phospholipid translocation	54	0.000592944	0	0.863326	ns	0	-0.863326	2	1.11889	ns	0.105988	0.881115
epidermal cell differentiation	74	0.000812553	0	1.18308	ns	0	-1.18308	2	1.53329	ns	0.105988	0
regulation of canonical Wnt signaling pathway	100	0.00109804	0	1.59875	ns	0	-1.59875	2	2.07201	ns	0.105988	0
ear morphogenesis	123	0.00135059	0	1.96647	ns	0	-1.96647	2	2.54857	ns	0.105988	-0.548572
segmentation	156	0.00171295	0	2.49405	ns	0	-2.49405	2	3.23234	ns	0.105988	-1.23234
somite development	191	0.00209726	0	3.05362	ns	0	-3.05362	2	3.95754	ns	0.105988	-1.95754
positive regulation of cyclase activity	22	0.00024157	0	0.351726	ns	0	0	1	0.455842	ns	0.0529942	0.544158
positive regulation of lyase activity	22	0.00024157	0	0.351726	ns	0	0	1	0.455842	ns	0.0529942	0.544158
positive regulation of nucleotide biosynthetic process	25	0.000274511	0	0.399688	ns	0	0	1	0.518002	ns	0.0529942	0
regulation of adenylate cyclase activity	30	0.000329413	0	0.479626	ns	0	0	1	0.621603	ns	0.0529942	0
regulation of nucleotide biosynthetic process	42	0.000461179	0	0.671476	ns	0	-0.671476	1	0.870244	ns	0.0529942	0
gastrulation with mouth forming second	65	0.000713729	0	1.03919	ns	0	-1.03919	1	1.34681	ns	0.0529942	0
regulation of oxidative stress-induced intrinsic apoptotic signaling pathway	7	7.68631e-05	0	0.111913	ns	0	0	1	0.145041	ns	0.0529942	0.854959
positive regulation of nuclear division	7	7.68631e-05	0	0.111913	ns	0	0	1	0.145041	ns	0.0529942	0.854959
epidermal cell fate specification	7	7.68631e-05	0	0.111913	ns	0	0	1	0.145041	ns	0.0529942	0.854959
negative regulation of response to nutrient levels	7	7.68631e-05	0	0.111913	ns	0	0	1	0.145041	ns	0.0529942	0.854959
regulation of response to nutrient levels	7	7.68631e-05	0	0.111913	ns	0	0	1	0.145041	ns	0.0529942	0.854959
cytoplasmic sequestering of protein	7	7.68631e-05	0	0.111913	ns	0	0	1	0.145041	ns	0.0529942	0.854959
lung epithelial cell differentiation	7	7.68631e-05	0	0.111913	ns	0	0	1	0.145041	ns	0.0529942	0.854959
thyroid hormone transport	7	7.68631e-05	0	0.111913	ns	0	0	1	0.145041	ns	0.0529942	0.854959
blood vessel endothelial cell fate commitment	8	8.78436e-05	0	0.1279	ns	0	0	1	0.165761	ns	0.0529942	0.834239
positive regulation of calcium ion import	8	8.78436e-05	0	0.1279	ns	0	0	1	0.165761	ns	0.0529942	0.834239
muscle filament sliding	8	8.78436e-05	0	0.1279	ns	0	0	1	0.165761	ns	0.0529942	0.834239
maintenance of protein localization in organelle	8	8.78436e-05	0	0.1279	ns	0	0	1	0.165761	ns	0.0529942	0.834239
regulation of neuron migration	8	8.78436e-05	0	0.1279	ns	0	0	1	0.165761	ns	0.0529942	0.834239
cellular response to leptin stimulus	9	9.8824e-05	0	0.143888	ns	0	0	1	0.186481	ns	0.0529942	0.813519
glucocorticoid mediated signaling pathway	9	9.8824e-05	0	0.143888	ns	0	0	1	0.186481	ns	0.0529942	0.813519
leptin-mediated signaling pathway	9	9.8824e-05	0	0.143888	ns	0	0	1	0.186481	ns	0.0529942	0.813519
microtubule anchoring at microtubule organizing center	9	9.8824e-05	0	0.143888	ns	0	0	1	0.186481	ns	0.0529942	0.813519
regulation of endothelial cell differentiation	9	9.8824e-05	0	0.143888	ns	0	0	1	0.186481	ns	0.0529942	0.813519
positive regulation of protein binding	10	0.000109804	0	0.159875	ns	0	0	1	0.207201	ns	0.0529942	0.792799
intrinsic apoptotic signaling pathway in response to oxidative stress	10	0.000109804	0	0.159875	ns	0	0	1	0.207201	ns	0.0529942	0.792799
SA node cell to atrial cardiac muscle cell signalling	10	0.000109804	0	0.159875	ns	0	0	1	0.207201	ns	0.0529942	0.792799
fatty acid transport	10	0.000109804	0	0.159875	ns	0	0	1	0.207201	ns	0.0529942	0.792799
modified amino acid transport	10	0.000109804	0	0.159875	ns	0	0	1	0.207201	ns	0.0529942	0.792799
ruffle assembly	11	0.000120785	0	0.175863	ns	0	0	1	0.227921	ns	0.0529942	0.772079
heart field specification	11	0.000120785	0	0.175863	ns	0	0	1	0.227921	ns	0.0529942	0.772079
proline biosynthetic process	11	0.000120785	0	0.175863	ns	0	0	1	0.227921	ns	0.0529942	0.772079
phospholipase C-activating dopamine receptor signaling pathway	11	0.000120785	0	0.175863	ns	0	0	1	0.227921	ns	0.0529942	0.772079
regulation of neutrophil chemotaxis	12	0.000131765	0	0.19185	ns	0	0	1	0.248641	ns	0.0529942	0.751359
purine nucleotide salvage	12	0.000131765	0	0.19185	ns	0	0	1	0.248641	ns	0.0529942	0.751359
cysteine metabolic process	12	0.000131765	0	0.19185	ns	0	0	1	0.248641	ns	0.0529942	0.751359
fat-soluble vitamin metabolic process	12	0.000131765	0	0.19185	ns	0	0	1	0.248641	ns	0.0529942	0.751359
regulation of cardiac muscle cell differentiation	12	0.000131765	0	0.19185	ns	0	0	1	0.248641	ns	0.0529942	0.751359
regulation of DNA damage response, signal transduction by p53 class mediator	13	0.000142746	0	0.207838	ns	0	0	1	0.269361	ns	0.0529942	0.730639
regulation of transcription from RNA polymerase II promoter in response to hypoxia	13	0.000142746	0	0.207838	ns	0	0	1	0.269361	ns	0.0529942	0.730639
positive regulation of cardiac muscle tissue development	13	0.000142746	0	0.207838	ns	0	0	1	0.269361	ns	0.0529942	0.730639
neutral lipid catabolic process	13	0.000142746	0	0.207838	ns	0	0	1	0.269361	ns	0.0529942	0.730639
glycerolipid catabolic process	13	0.000142746	0	0.207838	ns	0	0	1	0.269361	ns	0.0529942	0.730639
regulation of lymphocyte proliferation	14	0.000153726	0	0.223825	ns	0	0	1	0.290081	ns	0.0529942	0.709919
phenol-containing compound biosynthetic process	14	0.000153726	0	0.223825	ns	0	0	1	0.290081	ns	0.0529942	0.709919
keratinocyte differentiation	14	0.000153726	0	0.223825	ns	0	0	1	0.290081	ns	0.0529942	0.709919
response to interleukin-1	14	0.000153726	0	0.223825	ns	0	0	1	0.290081	ns	0.0529942	0.709919
aorta morphogenesis	14	0.000153726	0	0.223825	ns	0	0	1	0.290081	ns	0.0529942	0.709919
epithelial cell fate commitment	14	0.000153726	0	0.223825	ns	0	0	1	0.290081	ns	0.0529942	0.709919
regulation of mononuclear cell proliferation	14	0.000153726	0	0.223825	ns	0	0	1	0.290081	ns	0.0529942	0.709919
cardiac left ventricle morphogenesis	14	0.000153726	0	0.223825	ns	0	0	1	0.290081	ns	0.0529942	0.709919
neural plate regionalization	15	0.000164707	0	0.239813	ns	0	0	1	0.310801	ns	0.0529942	0.689199
negative regulation of signal transduction by p53 class mediator	15	0.000164707	0	0.239813	ns	0	0	1	0.310801	ns	0.0529942	0.689199
corticosteroid receptor signaling pathway	15	0.000164707	0	0.239813	ns	0	0	1	0.310801	ns	0.0529942	0.689199
melanosome organization	15	0.000164707	0	0.239813	ns	0	0	1	0.310801	ns	0.0529942	0.689199
regulation of cardiac muscle tissue development	15	0.000164707	0	0.239813	ns	0	0	1	0.310801	ns	0.0529942	0.689199
regulation of transcription from RNA polymerase II promoter in response to stress	15	0.000164707	0	0.239813	ns	0	0	1	0.310801	ns	0.0529942	0.689199
negative regulation of nucleotide biosynthetic process	16	0.000175687	0	0.2558	ns	0	0	1	0.331522	ns	0.0529942	0.668478
response to cortisol	16	0.000175687	0	0.2558	ns	0	0	1	0.331522	ns	0.0529942	0.668478
cellular response to acetylcholine	16	0.000175687	0	0.2558	ns	0	0	1	0.331522	ns	0.0529942	0.668478
cardiac muscle fiber development	17	0.000186668	0	0.271788	ns	0	0	1	0.352242	ns	0.0529942	0.647758
cardiac muscle cell action potential	17	0.000186668	0	0.271788	ns	0	0	1	0.352242	ns	0.0529942	0.647758
B cell differentiation	17	0.000186668	0	0.271788	ns	0	0	1	0.352242	ns	0.0529942	0.647758
regulation of granulocyte chemotaxis	17	0.000186668	0	0.271788	ns	0	0	1	0.352242	ns	0.0529942	0.647758
T cell proliferation	18	0.000197648	0	0.287775	ns	0	0	1	0.372962	ns	0.0529942	0.627038
glomerular filtration	18	0.000197648	0	0.287775	ns	0	0	1	0.372962	ns	0.0529942	0.627038
positive regulation of calcium ion transmembrane transport	18	0.000197648	0	0.287775	ns	0	0	1	0.372962	ns	0.0529942	0.627038
sulfur amino acid biosynthetic process	18	0.000197648	0	0.287775	ns	0	0	1	0.372962	ns	0.0529942	0.627038
cardioblast differentiation	19	0.000208628	0	0.303763	ns	0	0	1	0.393682	ns	0.0529942	0.606318
endochondral bone morphogenesis	20	0.000219609	0	0.319751	ns	0	0	1	0.414402	ns	0.0529942	0.585598
cellular response to ammonium ion	20	0.000219609	0	0.319751	ns	0	0	1	0.414402	ns	0.0529942	0.585598
response to tumor necrosis factor	21	0.000230589	0	0.335738	ns	0	0	1	0.435122	ns	0.0529942	0.564878
muscle cell fate commitment	21	0.000230589	0	0.335738	ns	0	0	1	0.435122	ns	0.0529942	0.564878
telomere maintenance	23	0.00025255	0	0.367713	ns	0	0	1	0.476562	ns	0.0529942	0.523438
endothelial tube morphogenesis	23	0.00025255	0	0.367713	ns	0	0	1	0.476562	ns	0.0529942	0.523438
regulation of signal transduction by p53 class mediator	24	0.000263531	0	0.383701	ns	0	0	1	0.497282	ns	0.0529942	0.502718
response to copper ion	25	0.000274511	0	0.399688	ns	0	0	1	0.518002	ns	0.0529942	0
regulation of lipase activity	25	0.000274511	0	0.399688	ns	0	0	1	0.518002	ns	0.0529942	0
dorsal/ventral axis specification	25	0.000274511	0	0.399688	ns	0	0	1	0.518002	ns	0.0529942	0
regulation of phospholipid metabolic process	25	0.000274511	0	0.399688	ns	0	0	1	0.518002	ns	0.0529942	0
telomere organization	26	0.000285492	0	0.415676	ns	0	0	1	0.538723	ns	0.0529942	0
response to corticosteroid	26	0.000285492	0	0.415676	ns	0	0	1	0.538723	ns	0.0529942	0
neuromuscular process controlling balance	26	0.000285492	0	0.415676	ns	0	0	1	0.538723	ns	0.0529942	0
actin-mediated cell contraction	26	0.000285492	0	0.415676	ns	0	0	1	0.538723	ns	0.0529942	0
ammonium transport	27	0.000296472	0	0.431663	ns	0	0	1	0.559443	ns	0.0529942	0
regulation of lipid kinase activity	27	0.000296472	0	0.431663	ns	0	0	1	0.559443	ns	0.0529942	0
regulation of heart morphogenesis	28	0.000307452	0	0.447651	ns	0	0	1	0.580163	ns	0.0529942	0
acylglycerol metabolic process	28	0.000307452	0	0.447651	ns	0	0	1	0.580163	ns	0.0529942	0
detection of visible light	29	0.000318433	0	0.463638	ns	0	0	1	0.600883	ns	0.0529942	0
regulation of intrinsic apoptotic signaling pathway	29	0.000318433	0	0.463638	ns	0	0	1	0.600883	ns	0.0529942	0
positive regulation of canonical Wnt signaling pathway	30	0.000329413	0	0.479626	ns	0	0	1	0.621603	ns	0.0529942	0
morphogenesis of an endothelium	33	0.000362355	0	0.527588	ns	0	-0.527588	1	0.683763	ns	0.0529942	0
chemokine-mediated signaling pathway	35	0.000384316	0	0.559563	ns	0	-0.559563	1	0.725203	ns	0.0529942	0
aorta development	35	0.000384316	0	0.559563	ns	0	-0.559563	1	0.725203	ns	0.0529942	0
positive regulation of chromosome organization	39	0.000428237	0	0.623514	ns	0	-0.623514	1	0.808084	ns	0.0529942	0
neuron fate commitment	49	0.000538042	0	0.783389	ns	0	-0.783389	1	1.01528	ns	0.0529942	0
negative regulation of canonical Wnt signaling pathway	53	0.000581964	0	0.847339	ns	0	-0.847339	1	1.09817	ns	0.0529942	0
aminoglycan biosynthetic process	54	0.000592944	0	0.863326	ns	0	-0.863326	1	1.11889	ns	0.0529942	0
proteoglycan metabolic process	60	0.000658827	0	0.959252	ns	0	-0.959252	1	1.24321	ns	0.0529942	0
glutamine family amino acid metabolic process	61	0.000669807	0	0.975239	ns	0	-0.975239	1	1.26393	ns	0.0529942	0
calcium ion import into cytosol	69	0.000757651	0	1.10314	ns	0	-1.10314	1	1.42969	ns	0.0529942	0
fibroblast growth factor receptor signaling pathway	70	0.000768631	0	1.11913	ns	0	-1.11913	1	1.45041	ns	0.0529942	0
amino acid transport	84	0.000922357	0	1.34295	ns	0	-1.34295	1	1.74049	ns	0.0529942	-0.740488
sensory perception of mechanical stimulus	87	0.000955299	0	1.39091	ns	0	-1.39091	1	1.80265	ns	0.0529942	-0.802648
vesicle fusion	130	0.00142746	0	2.07838	ns	0	-2.07838	1	2.69361	ns	0.0529942	-1.69361
myeloid cell differentiation	222	0.00243766	0	3.54923	ns	0	-3.54923	1	4.59986	ns	0.0529942	-3.59986
axon guidance	258	0.00283295	0	4.12478	ns	0	-4.12478	1	5.34579	ns	0.0529942	-4.34579
amide biosynthetic process	600	0.00658827	3	9.59252	ns	0.206044	-6.59252	3	12.4321	7.15599	0.158983	-9.43206
peptide biosynthetic process	552	0.0060612	3	8.82511	ns	0.206044	-5.82511	3	11.4375	6.22438	0.158983	-8.43749
translation	542	0.0059514	3	8.66524	ns	0.206044	-5.66524	3	11.2303	6.0317	0.158983	-8.23029
homophilic cell adhesion via plasma membrane adhesion molecules	399	0.0043812	3	6.37902	ns	0.206044	-3.37902	1	8.26732	6.38828	0.0529942	-7.26732
mRNA metabolic process	356	0.00390904	1	5.69156	ns	0.0686813	-4.69156	0	7.37635	7.37635	0	-7.37635
negative regulation of phosphate metabolic process	164	0.00180079	5	2.62195	ns	0.343407	2.37805	8	3.3981	6.23217	0.423953	4.6019
actomyosin structure organization	134	0.00147138	4	2.14233	ns	0.274725	1.85767	8	2.77649	9.82715	0.423953	5.22351
cardiac muscle cell differentiation	101	0.00110902	4	1.61474	ns	0.274725	2.38526	8	2.09273	16.6748	0.423953	5.90727
negative regulation of transferase activity	100	0.00109804	3	1.59875	ns	0.206044	1.40125	6	2.07201	7.44645	0.317965	3.92799
negative regulation of MAPK cascade	59	0.000647846	3	0.943264	ns	0.206044	2.05674	4	1.22249	6.31057	0.211977	2.77751
sarcomere organization	59	0.000647846	3	0.943264	ns	0.206044	2.05674	4	1.22249	6.31057	0.211977	2.77751
alpha-amino acid biosynthetic process	58	0.000636866	3	0.927277	ns	0.206044	2.07272	5	1.20177	12.0045	0.264971	3.79823
cardiac myofibril assembly	36	0.000395296	2	0.575551	ns	0.137363	1.42445	4	0.745924	14.1958	0.211977	3.25408
cellular response to interferon-gamma	34	0.000373335	1	0.543576	ns	0.0686813	0	3	0.704483	7.4798	0.158983	2.29552
cellular response to unfolded protein	32	0.000351374	0	0.511601	ns	0	-0.511601	3	0.663043	8.23682	0.158983	2.33696
skeletal myofibril assembly	30	0.000329413	1	0.479626	ns	0.0686813	0.520374	4	0.621603	18.3615	0.211977	3.3784
serine family amino acid metabolic process	27	0.000296472	2	0.431663	ns	0.137363	1.56834	3	0.559443	10.6469	0.158983	2.44056
skeletal muscle thin filament assembly	27	0.000296472	1	0.431663	ns	0.0686813	0.568337	3	0.559443	10.6469	0.158983	2.44056
myosin filament organization	23	0.00025255	1	0.367713	ns	0.0686813	0.632287	4	0.476562	26.0504	0.211977	3.52344
skeletal muscle myosin thick filament assembly	21	0.000230589	1	0.335738	ns	0.0686813	0.664262	4	0.435122	29.2064	0.211977	3.56488
pteridine-containing compound biosynthetic process	19	0.000208628	1	0.303763	ns	0.0686813	0.696237	3	0.393682	17.2548	0.158983	2.60632
response to cadmium ion	17	0.000186668	0	0.271788	ns	0	0	4	0.352242	37.7756	0.211977	3.64776
sensory perception of pain	16	0.000175687	0	0.2558	ns	0	0	2	0.331522	8.3971	0.105988	1.66848
arachidonic acid metabolic process	13	0.000142746	1	0.207838	ns	0.0686813	0.792162	4	0.269361	51.6691	0.211977	3.73064
icosanoid biosynthetic process	13	0.000142746	0	0.207838	ns	0	0	2	0.269361	11.1193	0.105988	1.73064
terpenoid biosynthetic process	12	0.000131765	1	0.19185	ns	0.0686813	0.80815	2	0.248641	12.3361	0.105988	1.75136
cardiac epithelial to mesenchymal transition	12	0.000131765	0	0.19185	ns	0	0	2	0.248641	12.3361	0.105988	1.75136
endocardial cushion morphogenesis	11	0.000120785	0	0.175863	ns	0	0	2	0.227921	13.7779	0.105988	1.77208
receptor biosynthetic process	11	0.000120785	0	0.175863	ns	0	0	2	0.227921	13.7779	0.105988	1.77208
arterial endothelial cell differentiation	11	0.000120785	0	0.175863	ns	0	0	2	0.227921	13.7779	0.105988	1.77208
sarcomerogenesis	10	0.000109804	1	0.159875	ns	0.0686813	0.840125	4	0.207201	69.4269	0.211977	3.7928
tetrahydrobiopterin metabolic process	10	0.000109804	1	0.159875	ns	0.0686813	0.840125	3	0.207201	37.6433	0.158983	2.7928
prostanoid metabolic process	10	0.000109804	0	0.159875	ns	0	0	2	0.207201	15.5121	0.105988	1.7928
regulation of macromitophagy	9	9.8824e-05	1	0.143888	ns	0.0686813	0.856112	2	0.186481	17.6364	0.105988	1.81352
positive regulation of macromitophagy	9	9.8824e-05	1	0.143888	ns	0.0686813	0.856112	2	0.186481	17.6364	0.105988	1.81352
positive regulation of macromitophagy in response to mitochondrial depolarization	9	9.8824e-05	1	0.143888	ns	0.0686813	0.856112	2	0.186481	17.6364	0.105988	1.81352
response to testosterone	7	7.68631e-05	0	0.111913	ns	0	0	2	0.145041	23.7235	0.105988	1.85496
cellular hypotonic response	6	6.58827e-05	0	0.0959252	ns	0	0	1	0.124321	6.16804	0.0529942	0.875679
cellular response to ionizing radiation	6	6.58827e-05	0	0.0959252	ns	0	0	1	0.124321	6.16804	0.0529942	0.875679
response to interleukin-4	6	6.58827e-05	0	0.0959252	ns	0	0	1	0.124321	6.16804	0.0529942	0.875679
heterochromatin assembly	6	6.58827e-05	0	0.0959252	ns	0	0	1	0.124321	6.16804	0.0529942	0.875679
positive regulation of transcription of Notch receptor target	6	6.58827e-05	0	0.0959252	ns	0	0	1	0.124321	6.16804	0.0529942	0.875679
cellular response to estradiol stimulus	6	6.58827e-05	0	0.0959252	ns	0	0	1	0.124321	6.16804	0.0529942	0.875679
inner ear receptor cell fate commitment	5	5.49022e-05	0	0.0799376	ns	0	0	1	0.1036	7.75606	0.0529942	0.8964
positive regulation of granulocyte chemotaxis	5	5.49022e-05	0	0.0799376	ns	0	0	1	0.1036	7.75606	0.0529942	0.8964
sequestering of TGFbeta in extracellular matrix	5	5.49022e-05	0	0.0799376	ns	0	0	1	0.1036	7.75606	0.0529942	0.8964
cardiac cell fate commitment	5	5.49022e-05	0	0.0799376	ns	0	0	1	0.1036	7.75606	0.0529942	0.8964
response to progesterone	5	5.49022e-05	0	0.0799376	ns	0	0	1	0.1036	7.75606	0.0529942	0.8964
sequestering of extracellular ligand from receptor	5	5.49022e-05	0	0.0799376	ns	0	0	1	0.1036	7.75606	0.0529942	0.8964
ventricular trabecula myocardium morphogenesis	5	5.49022e-05	0	0.0799376	ns	0	0	1	0.1036	7.75606	0.0529942	0.8964
cellular response to salt stress	5	5.49022e-05	0	0.0799376	ns	0	0	1	0.1036	7.75606	0.0529942	0.8964
endothelial cell fate specification	5	5.49022e-05	0	0.0799376	ns	0	0	1	0.1036	7.75606	0.0529942	0.8964
positive regulation of mitotic sister chromatid separation	4	4.39218e-05	0	0.0639501	ns	0	0	1	0.0828804	10.1485	0.0529942	0.91712
nucleoside monophosphate catabolic process	4	4.39218e-05	0	0.0639501	ns	0	0	1	0.0828804	10.1485	0.0529942	0.91712
strand invasion	4	4.39218e-05	0	0.0639501	ns	0	0	1	0.0828804	10.1485	0.0529942	0.91712
cardiac muscle cell membrane repolarization	4	4.39218e-05	0	0.0639501	ns	0	0	1	0.0828804	10.1485	0.0529942	0.91712
myeloid dendritic cell differentiation	4	4.39218e-05	0	0.0639501	ns	0	0	1	0.0828804	10.1485	0.0529942	0.91712
cellular response to glucose starvation	3	3.29413e-05	0	0.0479626	ns	0	0	1	0.0621603	14.1496	0.0529942	0.93784
canonical Wnt signaling pathway involved in cardiac muscle cell fate commitment	3	3.29413e-05	0	0.0479626	ns	0	0	1	0.0621603	14.1496	0.0529942	0.93784
response to isoquinoline alkaloid	3	3.29413e-05	0	0.0479626	ns	0	0	1	0.0621603	14.1496	0.0529942	0.93784
azole transport	3	3.29413e-05	0	0.0479626	ns	0	0	1	0.0621603	14.1496	0.0529942	0.93784
positive regulation of neutrophil chemotaxis	3	3.29413e-05	0	0.0479626	ns	0	0	1	0.0621603	14.1496	0.0529942	0.93784
regulation of transcription from RNA polymerase II promoter involved in myocardial precursor cell differentiation	3	3.29413e-05	0	0.0479626	ns	0	0	1	0.0621603	14.1496	0.0529942	0.93784
positive regulation of transcription from RNA polymerase II promoter in response to hypoxia	3	3.29413e-05	0	0.0479626	ns	0	0	1	0.0621603	14.1496	0.0529942	0.93784
regulation of canonical Wnt signaling pathway involved in cardiac muscle cell fate commitment	3	3.29413e-05	0	0.0479626	ns	0	0	1	0.0621603	14.1496	0.0529942	0.93784
regulation of canonical Wnt signaling pathway involved in heart development	3	3.29413e-05	0	0.0479626	ns	0	0	1	0.0621603	14.1496	0.0529942	0.93784
interleukin-4 secretion	3	3.29413e-05	0	0.0479626	ns	0	0	1	0.0621603	14.1496	0.0529942	0.93784
positive regulation of endothelial cell differentiation	3	3.29413e-05	0	0.0479626	ns	0	0	1	0.0621603	14.1496	0.0529942	0.93784
response to morphine	3	3.29413e-05	0	0.0479626	ns	0	0	1	0.0621603	14.1496	0.0529942	0.93784
positive regulation of cytosolic calcium ion concentration involved in phospholipase C-activating G-protein coupled signaling pathway	2	2.19609e-05	0	0.0319751	ns	0	0	1	0.0414402	22.1726	0.0529942	0.95856
regulation of cardiac muscle cell membrane repolarization	2	2.19609e-05	0	0.0319751	ns	0	0	1	0.0414402	22.1726	0.0529942	0.95856
elastic fiber assembly	2	2.19609e-05	0	0.0319751	ns	0	0	1	0.0414402	22.1726	0.0529942	0.95856
regulation of sensory perception	2	2.19609e-05	0	0.0319751	ns	0	0	1	0.0414402	22.1726	0.0529942	0.95856
negative regulation of appetite by leptin-mediated signaling pathway	2	2.19609e-05	0	0.0319751	ns	0	0	1	0.0414402	22.1726	0.0529942	0.95856
activation-induced cell death of T cells	1	1.09804e-05	0	0.0159875	ns	0	0	1	0.0207201	46.283	0.0529942	0.97928
vitamin A biosynthetic process	1	1.09804e-05	0	0.0159875	ns	0	0	1	0.0207201	46.283	0.0529942	0.97928
negative regulation of skeletal muscle tissue development	1	1.09804e-05	0	0.0159875	ns	0	0	1	0.0207201	46.283	0.0529942	0.97928
histamine secretion	1	1.09804e-05	0	0.0159875	ns	0	0	1	0.0207201	46.283	0.0529942	0.97928
lysophospholipid transport	1	1.09804e-05	0	0.0159875	ns	0	0	1	0.0207201	46.283	0.0529942	0.97928
negative regulation of superoxide anion generation	1	1.09804e-05	0	0.0159875	ns	0	0	1	0.0207201	46.283	0.0529942	0.97928
lipid transport across blood brain barrier	1	1.09804e-05	0	0.0159875	ns	0	0	1	0.0207201	46.283	0.0529942	0.97928
*ns; not significant

## Sheet: Table S6
Table S6: Gene Ontology (GO) Biological Process categories for the differentially expressed genes identified in comparisons between size groups within transgenotypes (large non-transgenic, NTLarge; large transgenic, TLarge; small non-transgenic, NTSmall; and small transgenic, TSmall). The total number of DEGs found in GO categories in the whole genome are given as well as observed (obs) and expec…
	Whole Transcriptome		NTLarge vs NTSmall					TLarge vs TSmall
total number of observations:	91071		223					42
GO-term	#Seqs	%	obs	exp	c2 *	rel %	dev	obs	exp	c2	rel %	dev
cellular protein modification process	3773	0.0414292	9	9.23871	ns	4.03587	0	4	2	ns	9.52381	2.25997
transcription, DNA-templated	2742	0.0301084	4	6.71417	ns	1.79372	-2.71417	3	1.26455	ns	7.14286	1.73545
RNA biosynthetic process	2795	0.0306903	4	6.84395	ns	1.79372	-2.84395	3	1.28899	ns	7.14286	1.71101
phosphorylation	2454	0.026946	6	6.00896	ns	2.69058	0	2	1.13173	ns	4.7619	0.868268
regulation of cellular macromolecule biosynthetic process	2775	0.0304707	5	6.79497	ns	2.24215	-1.79497	2	1.27977	ns	4.7619	0.720229
regulation of transcription, DNA-templated	2600	0.0285492	4	6.36646	ns	1.79372	-2.36646	2	1.19906	ns	4.7619	0.800936
regulation of RNA biosynthetic process	2644	0.0290323	4	6.4742	ns	1.79372	-2.4742	2	1.21936	ns	4.7619	0.780644
negative regulation of proteolysis	149	0.00163609	0	0.364847	ns	0	0	2	0.0687156	54.2796	4.7619	1.93128
regulation of peptidase activity	166	0.00182275	0	0.406474	ns	0	0	2	0.0765557	48.3261	4.7619	1.92344
negative regulation of hydrolase activity	174	0.0019106	0	0.426063	ns	0	0	2	0.0802451	45.9275	4.7619	1.91975
regulation of proteolysis	251	0.00275609	0	0.614608	ns	0	-0.614608	2	0.115756	30.6712	4.7619	1.88424
negative regulation of transcription, DNA-templated	331	0.00363453	0	0.8105	ns	0	-0.8105	2	0.15265	22.3564	4.7619	1.84735
negative regulation of RNA biosynthetic process	346	0.00379923	0	0.847229	ns	0	-0.847229	2	0.159568	21.2273	4.7619	1.84043
negative regulation of cellular macromolecule biosynthetic process	399	0.0043812	0	0.977007	ns	0	-0.977007	2	0.18401	17.9219	4.7619	1.81599
positive regulation of hydrolase activity	802	0.00880632	3	1.96381	ns	1.34529	1.03619	1	0.369865	ns	2.38095	0.630135
RNA catabolic process	112	0.00122981	1	0.274248	ns	0.44843	0.725752	1	0.051652	17.412	2.38095	0.948348
mRNA metabolic process	356	0.00390904	1	0.871715	ns	0.44843	0	1	0.16418	ns	2.38095	0.83582
apoptotic process	670	0.0073569	1	1.64059	ns	0.44843	-0.640588	1	0.30899	ns	2.38095	0.69101
regulation of GTPase activity	796	0.00874043	1	1.94912	ns	0.44843	-0.949117	1	0.367098	ns	2.38095	0.632902
defense response to bacterium	48	0.000527061	0	0.117535	ns	0	0	1	0.0221366	43.1962	2.38095	0.977863
response to virus	77	0.000845494	0	0.188545	ns	0	0	1	0.0355108	26.196	2.38095	0.964489
response to bacterium	120	0.00131765	0	0.293837	ns	0	0	1	0.0553414	16.125	2.38095	0.944659
positive regulation of transcription, DNA-templated	398	0.00437022	0	0.974558	ns	0	-0.974558	1	0.183549	ns	2.38095	0.816451
positive regulation of RNA biosynthetic process	401	0.00440316	0	0.981904	ns	0	-0.981904	1	0.184933	ns	2.38095	0.815067
carboxylic acid metabolic process	582	0.00639062	5	1.42511	8.96764	2.24215	3.57489	0	0.268406	ns	0	0
endocytosis	374	0.00410669	4	0.915791	10.387	1.79372	3.08421	0	0.172481	ns	0	0
cation transport	1042	0.0114416	3	2.55148	ns	1.34529	0	0	0.480548	ns	0	0
ion transmembrane transport	1256	0.0137914	3	3.07549	ns	1.34529	0	0	0.57924	ns	0	-0.57924
positive regulation of superoxide anion generation	2	2.19609e-05	2	0.00489728	812.785	0.896861	1.9951	0	0.000922357	ns	0	0
regulation of immunoglobulin secretion	2	2.19609e-05	2	0.00489728	812.785	0.896861	1.9951	0	0.000922357	ns	0	0
regulation of superoxide metabolic process	4	4.39218e-05	2	0.00979456	404.4	0.896861	1.99021	0	0.00184471	ns	0	0
superoxide anion generation	8	8.78436e-05	2	0.0195891	200.215	0.896861	1.98041	0	0.00368943	ns	0	0
hyperosmotic salinity response	15	0.000164707	2	0.0367296	104.941	0.896861	1.96327	0	0.00691768	ns	0	0
response to growth hormone	19	0.000208628	2	0.0465241	82.0234	0.896861	1.95348	0	0.00876239	ns	0	0
regulation of phagocytosis	21	0.000230589	2	0.0514214	73.84	0.896861	1.94858	0	0.00968475	ns	0	0
response to monosaccharide	30	0.000329413	2	0.0734592	50.5255	0.896861	1.92654	0	0.0138354	ns	0	0
regulation of peptide secretion	35	0.000384316	2	0.0857024	42.7589	0.896861	1.9143	0	0.0161413	ns	0	0
peptide secretion	55	0.000603924	2	0.134675	25.8358	0.896861	1.86532	0	0.0253648	ns	0	0
fatty acid biosynthetic process	59	0.000647846	2	0.14447	23.8319	0.896861	1.85553	0	0.0272095	ns	0	0
peptide transport	66	0.000724709	2	0.16161	20.9125	0.896861	1.83839	0	0.0304378	ns	0	0
RNA phosphodiester bond hydrolysis	74	0.000812553	2	0.181199	18.2563	0.896861	1.8188	0	0.0341272	ns	0	0
amide transport	80	0.000878436	2	0.195891	16.6154	0.896861	1.80411	0	0.0368943	ns	0	0
hormone secretion	87	0.000955299	2	0.213032	14.9896	0.896861	1.78697	0	0.0401225	ns	0	0
carboxylic acid biosynthetic process	160	0.00175687	2	0.391782	6.60154	0.896861	1.60822	0	0.0737886	ns	0	0
protein modification by small protein removal	184	0.0020204	2	0.45055	ns	0.896861	1.54945	0	0.0848569	ns	0	0
nucleic acid phosphodiester bond hydrolysis	184	0.0020204	2	0.45055	ns	0.896861	1.54945	0	0.0848569	ns	0	0
cellular response to cytokine stimulus	199	0.00218511	2	0.487279	ns	0.896861	1.51272	0	0.0917745	ns	0	0
positive regulation of phosphate metabolic process	275	0.00301962	2	0.673376	ns	0.896861	1.32662	0	0.126824	ns	0	0
regulation of ion transmembrane transport	295	0.00323923	2	0.722348	ns	0.896861	1.27765	0	0.136048	ns	0	0
purine nucleotide metabolic process	316	0.00346982	2	0.77377	ns	0.896861	1.22623	0	0.145732	ns	0	0
ion homeostasis	317	0.0034808	2	0.776219	ns	0.896861	1.22378	0	0.146194	ns	0	0
ribonucleotide metabolic process	329	0.00361257	2	0.805602	ns	0.896861	1.1944	0	0.151728	ns	0	0
nucleotide metabolic process	436	0.00478747	2	1.06761	ns	0.896861	0.932393	0	0.201074	ns	0	0
modification-dependent macromolecule catabolic process	446	0.00489728	2	1.09209	ns	0.896861	0.907907	0	0.205686	ns	0	0
proteolysis involved in cellular protein catabolic process	482	0.00529257	2	1.18024	ns	0.896861	0.819756	0	0.222288	ns	0	0
cellular protein catabolic process	490	0.00538042	2	1.19983	ns	0.896861	0.800167	0	0.225978	ns	0	0
regulation of phosphate metabolic process	573	0.00629179	2	1.40307	ns	0.896861	0.59693	0	0.264255	ns	0	0
regulation of sodium:potassium-exchanging ATPase activity	1	1.09804e-05	1	0.00244864	406.393	0.44843	0.997551	0	0.000461179	ns	0	0
detection of monosaccharide stimulus	1	1.09804e-05	1	0.00244864	406.393	0.44843	0.997551	0	0.000461179	ns	0	0
response to dopamine	1	1.09804e-05	1	0.00244864	406.393	0.44843	0.997551	0	0.000461179	ns	0	0
positive regulation of sodium:potassium-exchanging ATPase activity	1	1.09804e-05	1	0.00244864	406.393	0.44843	0.997551	0	0.000461179	ns	0	0
regulation of lysozyme activity	1	1.09804e-05	1	0.00244864	406.393	0.44843	0.997551	0	0.000461179	ns	0	0
regulation of removal of superoxide radicals	2	2.19609e-05	1	0.00489728	202.2	0.44843	0.995103	0	0.000922357	ns	0	0
regulation of interleukin-8 secretion	2	2.19609e-05	1	0.00489728	202.2	0.44843	0.995103	0	0.000922357	ns	0	0
positive regulation of interleukin-8 secretion	2	2.19609e-05	1	0.00489728	202.2	0.44843	0.995103	0	0.000922357	ns	0	0
positive regulation of cytosolic calcium ion concentration involved in phospholipase C-activating G-protein coupled signaling pathway	2	2.19609e-05	1	0.00489728	202.2	0.44843	0.995103	0	0.000922357	ns	0	0
negative regulation of gluconeogenesis	2	2.19609e-05	1	0.00489728	202.2	0.44843	0.995103	0	0.000922357	ns	0	0
positive regulation of sodium ion transmembrane transporter activity	2	2.19609e-05	1	0.00489728	202.2	0.44843	0.995103	0	0.000922357	ns	0	0
positive regulation of glycogen biosynthetic process	3	3.29413e-05	1	0.00734592	134.137	0.44843	0.992654	0	0.00138354	ns	0	0
regulation of testosterone secretion	4	4.39218e-05	1	0.00979456	100.107	0.44843	0.990205	0	0.00184471	ns	0	0
positive regulation of sodium ion transmembrane transport	4	4.39218e-05	1	0.00979456	100.107	0.44843	0.990205	0	0.00184471	ns	0	0
regulation of glucan biosynthetic process	4	4.39218e-05	1	0.00979456	100.107	0.44843	0.990205	0	0.00184471	ns	0	0
regulation of gluconeogenesis	5	5.49022e-05	1	0.0122432	79.6903	0.44843	0.987757	0	0.00230589	ns	0	0
DNA replication, removal of RNA primer	5	5.49022e-05	1	0.0122432	79.6903	0.44843	0.987757	0	0.00230589	ns	0	0
testosterone secretion	5	5.49022e-05	1	0.0122432	79.6903	0.44843	0.987757	0	0.00230589	ns	0	0
regulation of glycogen metabolic process	6	6.58827e-05	1	0.0146918	66.0797	0.44843	0.985308	0	0.00276707	ns	0	0
DNA replication, Okazaki fragment processing	6	6.58827e-05	1	0.0146918	66.0797	0.44843	0.985308	0	0.00276707	ns	0	0
interleukin-8 secretion	7	7.68631e-05	1	0.0171405	56.3586	0.44843	0.98286	0	0.00322825	ns	0	0
cellular response to oxygen radical	7	7.68631e-05	1	0.0171405	56.3586	0.44843	0.98286	0	0.00322825	ns	0	0
response to superoxide	8	8.78436e-05	1	0.0195891	49.0684	0.44843	0.980411	0	0.00368943	ns	0	0
pseudopodium assembly	8	8.78436e-05	1	0.0195891	49.0684	0.44843	0.980411	0	0.00368943	ns	0	0
positive regulation of glucose metabolic process	8	8.78436e-05	1	0.0195891	49.0684	0.44843	0.980411	0	0.00368943	ns	0	0
lagging strand elongation	9	9.8824e-05	1	0.0220378	43.3987	0.44843	0.977962	0	0.00415061	ns	0	0
regulation of response to reactive oxygen species	9	9.8824e-05	1	0.0220378	43.3987	0.44843	0.977962	0	0.00415061	ns	0	0
steroid hormone secretion	9	9.8824e-05	1	0.0220378	43.3987	0.44843	0.977962	0	0.00415061	ns	0	0
DNA strand elongation	10	0.000109804	1	0.0244864	38.8635	0.44843	0.975514	0	0.00461179	ns	0	0
photoperiodism	10	0.000109804	1	0.0244864	38.8635	0.44843	0.975514	0	0.00461179	ns	0	0
positive regulation of insulin secretion	10	0.000109804	1	0.0244864	38.8635	0.44843	0.975514	0	0.00461179	ns	0	0
regulation of polysaccharide biosynthetic process	14	0.000153726	1	0.0342809	27.205	0.44843	0.965719	0	0.0064565	ns	0	0
hypotonic salinity response	15	0.000164707	1	0.0367296	25.2627	0.44843	0.96327	0	0.00691768	ns	0	0
cellular response to reactive oxygen species	18	0.000197648	1	0.0440755	20.7324	0.44843	0.955924	0	0.00830122	ns	0	0
regulation of glucose metabolic process	18	0.000197648	1	0.0440755	20.7324	0.44843	0.955924	0	0.00830122	ns	0	0
regulation of ATPase activity	19	0.000208628	1	0.0465241	19.5407	0.44843	0.953476	0	0.00876239	ns	0	0
positive regulation of STAT cascade	21	0.000230589	1	0.0514214	17.4986	0.44843	0.948579	0	0.00968475	ns	0	0
positive regulation of cyclase activity	22	0.00024157	1	0.0538701	16.6171	0.44843	0.94613	0	0.0101459	ns	0	0
glycogen biosynthetic process	22	0.00024157	1	0.0538701	16.6171	0.44843	0.94613	0	0.0101459	ns	0	0
positive regulation of lyase activity	22	0.00024157	1	0.0538701	16.6171	0.44843	0.94613	0	0.0101459	ns	0	0
glucan biosynthetic process	22	0.00024157	1	0.0538701	16.6171	0.44843	0.94613	0	0.0101459	ns	0	0
positive regulation of nucleotide biosynthetic process	25	0.000274511	1	0.061216	14.3968	0.44843	0.938784	0	0.0115295	ns	0	0
positive regulation of cation transmembrane transport	26	0.000285492	1	0.0636646	13.771	0.44843	0.936335	0	0.0119906	ns	0	0
regulation of adenylate cyclase activity	30	0.000329413	1	0.0734592	11.6865	0.44843	0.926541	0	0.0138354	ns	0	0
regulation of insulin secretion	30	0.000329413	1	0.0734592	11.6865	0.44843	0.926541	0	0.0138354	ns	0	0
positive regulation of nucleotide metabolic process	31	0.000340394	1	0.0759078	11.2498	0.44843	0.924092	0	0.0142965	ns	0	0
lytic vacuole organization	31	0.000340394	1	0.0759078	11.2498	0.44843	0.924092	0	0.0142965	ns	0	0
cellular glucose homeostasis	33	0.000362355	1	0.0808051	10.4563	0.44843	0.919195	0	0.0152189	ns	0	0
monosaccharide biosynthetic process	34	0.000373335	1	0.0832537	10.0947	0.44843	0.916746	0	0.0156801	ns	0	0
membrane depolarization during action potential	35	0.000384316	1	0.0857024	9.75399	0.44843	0.914298	0	0.0161413	ns	0	0
polysaccharide biosynthetic process	37	0.000406276	1	0.0905996	9.12817	0.44843	0.9094	0	0.0170636	ns	0	0
insulin secretion	39	0.000428237	1	0.0954969	8.56704	0.44843	0.904503	0	0.017986	ns	0	0
regulation of nucleotide biosynthetic process	42	0.000461179	1	0.102843	7.82642	0.44843	0.897157	0	0.0193695	ns	0	0
regulation of protein localization to nucleus	44	0.00048314	1	0.10774	7.38933	0.44843	0.89226	0	0.0202919	ns	0	0
carbohydrate homeostasis	44	0.00048314	1	0.10774	7.38933	0.44843	0.89226	0	0.0202919	ns	0	0
cellular glucan metabolic process	46	0.0005051	1	0.112637	6.99068	0.44843	0.887363	0	0.0212142	ns	0	0
glucan metabolic process	46	0.0005051	1	0.112637	6.99068	0.44843	0.887363	0	0.0212142	ns	0	0
response to insulin	48	0.000527061	1	0.117535	6.62566	0.44843	0.882465	0	0.0221366	ns	0	0
regulation of ion transmembrane transporter activity	48	0.000527061	1	0.117535	6.62566	0.44843	0.882465	0	0.0221366	ns	0	0
regulation of STAT cascade	56	0.000614905	1	0.137124	ns	0.44843	0.862876	0	0.025826	ns	0	0
regulation of nucleotide metabolic process	62	0.000680788	1	0.151816	ns	0.44843	0.848184	0	0.0285931	ns	0	0
JAK-STAT cascade	62	0.000680788	1	0.151816	ns	0.44843	0.848184	0	0.0285931	ns	0	0
ATP hydrolysis coupled transmembrane transport	62	0.000680788	1	0.151816	ns	0.44843	0.848184	0	0.0285931	ns	0	0
gastrulation with mouth forming second	65	0.000713729	1	0.159162	ns	0.44843	0.840838	0	0.0299766	ns	0	0
glycolytic process	68	0.00074667	1	0.166507	ns	0.44843	0.833493	0	0.0313601	ns	0	0
spermatogenesis	70	0.000768631	1	0.171405	ns	0.44843	0.828595	0	0.0322825	ns	0	0
regulation of metal ion transport	78	0.000856475	1	0.190994	ns	0.44843	0.809006	0	0.0359719	ns	0	0
adenylate cyclase-modulating G-protein coupled receptor signaling pathway	81	0.000889416	1	0.19834	ns	0.44843	0.80166	0	0.0373555	ns	0	0
positive regulation of actin filament polymerization	95	0.00104314	1	0.232621	ns	0.44843	0.767379	0	0.043812	ns	0	0
nucleoside diphosphate metabolic process	97	0.0010651	1	0.237518	ns	0.44843	0.762482	0	0.0447343	ns	0	0
hexose metabolic process	98	0.00107608	1	0.239967	ns	0.44843	0.760033	0	0.0451955	ns	0	0
morphogenesis of an epithelial sheet	103	0.00113099	1	0.25221	ns	0.44843	0.74779	0	0.0475014	ns	0	0
pyridine nucleotide metabolic process	111	0.00121883	1	0.271799	ns	0.44843	0.728201	0	0.0511908	ns	0	0
positive regulation of cytoskeleton organization	117	0.00128471	1	0.286491	ns	0.44843	0.713509	0	0.0539579	ns	0	0
oxidoreduction coenzyme metabolic process	122	0.00133961	1	0.298734	ns	0.44843	0.701266	0	0.0562638	ns	0	0
regulation of actin filament polymerization	132	0.00144942	1	0.32322	ns	0.44843	0.67678	0	0.0608756	ns	0	0
regulation of actin polymerization or depolymerization	140	0.00153726	1	0.342809	ns	0.44843	0.657191	0	0.064565	ns	0	0
peptidyl-lysine methylation	141	0.00154824	1	0.345258	ns	0.44843	0.654742	0	0.0650262	ns	0	0
histone methylation	150	0.00164707	1	0.367296	ns	0.44843	0.632704	0	0.0691768	ns	0	0
DNA replication	157	0.00172393	1	0.384436	ns	0.44843	0.615564	0	0.072405	ns	0	0
dorsal/ventral pattern formation	168	0.00184471	1	0.411371	ns	0.44843	0.588629	0	0.077478	ns	0	0
positive regulation of transferase activity	169	0.0018557	1	0.41382	ns	0.44843	0.58618	0	0.0779392	ns	0	0
actin polymerization or depolymerization	169	0.0018557	1	0.41382	ns	0.44843	0.58618	0	0.0779392	ns	0	0
nucleoside triphosphate metabolic process	170	0.00186668	1	0.416269	ns	0.44843	0.583731	0	0.0784004	ns	0	0
purine-containing compound biosynthetic process	192	0.00210825	1	0.470139	ns	0.44843	0.529861	0	0.0885463	ns	0	0
ribose phosphate biosynthetic process	195	0.00214119	1	0.477485	ns	0.44843	0.522515	0	0.0899298	ns	0	0
nucleoside monophosphate metabolic process	198	0.00217413	1	0.484831	ns	0.44843	0.515169	0	0.0913134	ns	0	0
purine nucleoside metabolic process	207	0.00227295	1	0.506868	ns	0.44843	0	0	0.095464	ns	0	0
ribonucleoside metabolic process	230	0.0025255	1	0.563187	ns	0.44843	0	0	0.106071	ns	0	0
cellular ion homeostasis	245	0.00269021	1	0.599917	ns	0.44843	0	0	0.112989	ns	0	0
nucleotide biosynthetic process	252	0.00276707	1	0.617057	ns	0.44843	0	0	0.116217	ns	0	0
regulation of cytoskeleton organization	254	0.00278903	1	0.621954	ns	0.44843	0	0	0.117139	ns	0	0
protein localization to organelle	283	0.00310747	1	0.692965	ns	0.44843	0	0	0.130514	ns	0	0
DNA repair	290	0.00318433	1	0.710105	ns	0.44843	0	0	0.133742	ns	0	0
trans-synaptic signaling	298	0.00327217	1	0.729694	ns	0.44843	0	0	0.137431	ns	0	0
positive regulation of protein modification process	302	0.00331609	1	0.739489	ns	0.44843	0	0	0.139276	ns	0	0
regulation of kinase activity	310	0.00340394	1	0.759078	ns	0.44843	0	0	0.142965	ns	0	0
cellular protein complex assembly	343	0.00376629	1	0.839883	ns	0.44843	0	0	0.158184	ns	0	0
camera-type eye development	367	0.00402982	1	0.898651	ns	0.44843	0	0	0.169253	ns	0	0
histone modification	371	0.00407374	1	0.908445	ns	0.44843	0	0	0.171097	ns	0	0
transmembrane receptor protein tyrosine kinase signaling pathway	397	0.00435924	1	0.97211	ns	0.44843	0	0	0.183088	ns	0	0
homophilic cell adhesion via plasma membrane adhesion molecules	399	0.0043812	1	0.977007	ns	0.44843	0	0	0.18401	ns	0	0
Ras protein signal transduction	427	0.00468865	1	1.04557	ns	0.44843	0	0	0.196923	ns	0	0
dephosphorylation	550	0.00603924	1	1.34675	ns	0.44843	0	0	0.253648	ns	0	0
cellular macromolecular complex assembly	572	0.00628081	1	1.40062	ns	0.44843	0	0	0.263794	ns	0	0
RNA processing	579	0.00635768	1	1.41776	ns	0.44843	0	0	0.267022	ns	0	0
regulation of protein modification process	583	0.0064016	1	1.42756	ns	0.44843	0	0	0.268867	ns	0	0
*ns indicates not significant

## Sheet: Table S7
Table S7. SNP markers that were significantly associated with expression levels of assessed genes or phenotypic traits in different size groups of either Transgenic (T) or Non-Transgenic (NT) fish. P-values from the GLM analysis are given along with the adjusted q value (FDR=0.05); significant q values are shown in bold. Traits are as for Table 1; linkage groups (LG) with NCBI Reference numbers (…
							NT_Small		NT_Large		T_Small		T_Large		T_All		NT_All
Trait/Gene	Marker		Chr	LG	Pos	SNP Alleles (Maj/Min)	p	FDR q	p	FDR q	p	FDR q	p	FDR q	p	FDR q	p	FDR q
ACTB	S1_117529349		NC_034175.1	02	50143569	T/A	0.187228	0.00857808	0.691242	0.034435	0.012027	0.000621531	0.000274844	5.34216e-05	1.03206e-05	1.48033e-05	0.255393	0.0119978
ACTB	S1_495516192	abc	NC_034181.1	08	4923798	C/G	0.505988	0.0244766	0.0310012	0.00151969	0.344519	0.0160883	1.7554e-05	1.84096e-05	0.123393	0.00602173	0.0418902	0.00210262
ACTB	S1_862374068		NC_034187.1	14	1791862	C/G	9.08773e-05	0.000121914	0.731705	0.0364906	0.861465	0.0429802	0.88477	0.0442776	0.957692	0.0479784	0.0244966	0.00132137
ACTB	S1_1496347129	b	NC_034199.1	26	19877376	A/T	0.242463	0.0111791	0.497842	0.0244263	0.00988455	0.000518539	0.000515915	7.89465e-05	3.3175e-06	9.90599e-06	0.376758	0.0180923
AGBL5	S1_853376299		NC_034186.1	13	59638351	C/A	0.208633	0.0095914	0.116839	0.0053921	0.0163564	0.000834448	0.000214025	4.66451e-05	1.77269e-05	1.89216e-05	0.126148	0.00586333
AGBL5	S1_1223362410		NC_034192.1	19	48473259	A/T	2.95465e-05	9.2612e-05	0.557885	0.0275182	0.548056	0.0265052	0.566833	0.0279678	0.999435	0.0499751	0.0211726	0.00117176
AGBL5	S2_282978494		NW_018095795.1	unplaced	8454	A/T	0.801417	0.0398566	0.00438821	0.000300245	1.87748e-05	1.29719e-05	0.111753	0.00554511	1.62899e-05	1.8365e-05	0.040269	0.00202897
AGBL5	S2_268689181	a	NW_018095120.1	unplaced	9355	C/A	5.31872e-06	5.83679e-05	0.552292	0.0272223	0.633093	0.0310291	0.740794	0.0369366	0.664414	0.0330719	0.0332698	0.0017203
ALB	S1_1372865070	a	NC_034196.1	23	11854060	C/T	0.353808	0.0166622	0.843136	0.0421558	0.149879	0.00670164	9.92492e-06	1.64895e-05	1.89294e-05	1.92555e-05	0.473566	0.0230202
ALB	S1_1849382226		NW_018089577.1	unplaced	497570	A/C	0.921593	0.0460543	0.581978	0.0287425	0.83956	0.0418457	4.14938e-06	1.52472e-05	0.0355596	0.00195938	0.994695	0.0497517
AST	S1_323796391		NC_034178.1	05	32129523	G/A	0.0841511	0.00396725	0.21665	0.0101542	0.186851	0.00838708	3.75634e-06	1.50213e-05	0.0354142	0.00195181	0.244732	0.0114778
AST	S1_495516192	a	NC_034181.1	08	4923798	C/G	0.305511	0.0142346	0.164018	0.00760636	0.0872318	0.00389435	1.83564e-05	1.86354e-05	0.496831	0.0245233	0.215417	0.0100638
AST	S1_954854563		NC_034188.1	15	22885775	T/C	0.90184	0.0450485	0.599428	0.0296442	0.959954	0.0480392	1.53204e-05	1.7619e-05	0.00273555	0.000269243	0.764141	0.0379901
AST	S1_1279785603		NC_034194.1	21	9337104	A/T	0.962632	0.0481193	0.536918	0.0264368	0.0869888	0.00388675	0.000383454	6.49417e-05	1.49581e-05	1.71407e-05	0.72642	0.0360728
AST	S2_268689181	a	NW_018095120.1	unplaced	9355	C/A	5.45536e-05	0.000109204	0.72453	0.036131	0.737922	0.0365342	0.761076	0.0379616	0.630181	0.03133	0.00648157	0.000483897
C3_4	S1_22428648	a	NC_034174.1	01	22428648	C/T	5.19245e-09	3.33027e-05	0.313215	0.0149378	0.392075	0.0185219	0.590654	0.029159	0.857567	0.0430489	0.0760054	0.00359887
C3_4	S1_30111829		NC_034174.1	01	30111829	A/T	7.12267e-05	0.000116147	0.196522	0.0091602	0.976123	0.0488202	0.395003	0.0191974	0.796928	0.0399583	0.00558217	0.000437724
C3_4	S1_60076808		NC_034174.1	01	60076808	C/A			0.224318	0.0105443	0.579848	0.028184	8.32891e-05	3.00426e-05	1.82319e-07	4.56344e-06	0.275884	0.0129975
C3_4	S1_60893721		NC_034174.1	01	60893721	A/C	0.651988	0.032065	0.311946	0.0148772	0.559821	0.0271143	0.000419548	6.87817e-05	2.65759e-06	9.34948e-06	0.395911	0.0190667
C3_4	S1_76594160	b	NC_034175.1	02	9208380	C/T	0.465377	0.0223726	0.3364	0.0161132	0.976779	0.0488539	0.00245973	0.000231983	1.73527e-05	1.8699e-05	0.56622	0.027828
C3_4	S1_76594161	b	NC_034175.1	02	9208381	A/G	0.465377	0.0223727	0.3364	0.0161133	0.976779	0.048854	0.00245973	0.000232096	1.73527e-05	1.88103e-05	0.56622	0.0278281
C3_4	S1_87479943		NC_034175.1	02	20094163	C/T	1.31124e-05	6.89589e-05	0.233208	0.0109821	0.494439	0.0236961	0.247332	0.0119122	0.114422	0.00560523	0.0300319	0.00158178
C3_4	S1_101454523		NC_034175.1	02	34068743	T/C	0.758667	0.0376115	0.177472	0.008254	1.09757e-06	7.15688e-06	0.0464162	0.00243966	0.212497	0.010256	0.684409	0.0339195
C3_4	S1_104139706	a	NC_034175.1	02	36753926	G/C	8.64196e-05	0.000121208	0.0907063	0.00419948	0.394145	0.0186252	0.0138647	0.000856552	0.176898	0.00854108	4.86525e-06	3.58998e-05
C3_4	S1_106412261		NC_034175.1	02	39026481	T/C	0.110676	0.00513955	0.162573	0.00753946	1.17061e-06	7.49236e-06	0.314179	0.0151867	0.199849	0.00963987	0.390135	0.0187749
C3_4	S1_116073535		NC_034175.1	02	48687755	T/A	0.357859	0.0168712	0.98982	0.0494869	2.12038e-06	8.38697e-06	0.310782	0.0150261	0.583711	0.0289438	0.484139	0.0235736
C3_4	S1_117767427		NC_034175.1	02	50381647	A/C	0.194687	0.008937	0.361743	0.0173984	3.80256e-06	9.61706e-06	0.684746	0.0340722	0.405323	0.019813	0.398257	0.0191905
C3_4	S1_122754513		NC_034175.1	02	55368733	A/T	1.42669e-13	2.5889e-06	0.65309	0.0324365	0.677926	0.0334149	0.900419	0.0450892	0.742132	0.037112	1.26075e-05	4.06326e-05
C3_4	S1_122754521		NC_034175.1	02	55368741	T/A	1.42669e-13	2.82425e-06	0.65309	0.0324368	0.677926	0.033415	0.900419	0.0450893	0.742132	0.0371121	1.26075e-05	4.0748e-05
C3_4	S1_122754524		NC_034175.1	02	55368744	G/T	1.42669e-13	2.70658e-06	0.65309	0.0324367	0.677926	0.0334152	0.900419	0.0450894	0.742132	0.0371122	1.26075e-05	4.08634e-05
C3_4	S1_169071117	a	NC_034176.1	03	27361314	G/T	6.72165e-06	5.96624e-05	0.372047	0.0179219	0.521082	0.0250767	0.777176	0.038796	0.688224	0.0343132	0.211286	0.00987233
C3_4	S1_189055155		NC_034176.1	03	47345352	T/A	1.19141e-05	6.71937e-05	0.277931	0.0131596	0.79085	0.0393074	0.723727	0.0360702	0.79814	0.0400199	1.81954e-05	4.36338e-05
C3_4	S1_214537170	a	NC_034177.1	04	2729825	A/C	5.4281e-05	0.000109087	0.294618	0.0139947	0.31792	0.0147142	0.870508	0.0435664	0.691262	0.0344753	3.75783e-06	3.39374e-05
C3_4	S1_247581964		NC_034177.1	04	35774619	T/G	0.508023	0.0245831	0.594923	0.0294207	3.53092e-07	4.6967e-06	0.438387	0.0214103	0.370471	0.0180775	0.850415	0.0424131
C3_4	S1_247582004		NC_034177.1	04	35774659	T/G	0.508023	0.0245832	0.594923	0.0294209	3.53092e-07	4.80853e-06	0.438387	0.0214104	0.370471	0.0180777	0.850415	0.0424133
C3_4	S1_269119168	a	NC_034177.1	04	57311823	A/G	7.97796e-05	0.000119678	0.359954	0.0172985	0.356276	0.0166929	0.102837	0.00511492	0.220548	0.0106351	0.590968	0.0291003
C3_4	S1_286972232	a	NC_034177.1	04	75164887	T/C	8.59799e-05	0.000120972	0.671537	0.0333997	0.466505	0.0222808	0.330364	0.0159845	0.5794	0.0287296	0.134704	0.00626123
C3_4	S1_287206717		NC_034177.1	04	75399372	C/A	6.01966e-05	0.000110734	0.0452392	0.00215386	0.757695	0.0375899	0.0599197	0.00308241	0.0453185	0.00241317	0.0122239	0.000754242
C3_4	S1_289948835	a	NC_034177.1	04	78141490	A/C	7.25876e-05	0.000116736	0.350404	0.0168152	0.423223	0.0200827	0.292103	0.0141016	0.648553	0.0322694	0.0407507	0.00205102
C3_4	S1_303841571	a	NC_034178.1	05	12174703	G/T	4.15634e-05	0.000102144	0.0918114	0.00424617	0.772421	0.0383505	0.643904	0.0319861	0.789768	0.0395783	0.0962021	0.00450248
C3_4	S1_317570764		NC_034178.1	05	25903896	C/T	0.0280857	0.00154746	0.0158891	0.000834414	0.538125	0.0259756	0.000781041	0.000105262	4.72618e-06	1.1019e-05	0.00104239	0.000165185
C3_4	S1_334553167	a	NC_034178.1	05	42886299	T/C	1.33241e-05	6.91942e-05	0.0636762	0.00297446	0.520853	0.025067	0.706496	0.0351813	0.44411	0.0217911	4.23437e-05	5.33303e-05
C3_4	S1_338611283	a	NC_034178.1	05	46944415	A/T	0.000154457	0.000133093	0.846912	0.0423535	0.833046	0.0415109	0.760705	0.0379415	0.957434	0.0479668	1.26062e-05	4.05171e-05
C3_4	S1_343830700	a	NC_034178.1	05	52163832	C/G	6.72165e-06	5.978e-05	0.59915	0.029629	0.836929	0.0417034	0.762288	0.0380243	0.785535	0.0393592	0.00201403	0.000233176
C3_4	S1_343830706	a	NC_034178.1	05	52163838	G/A	6.72165e-06	5.98977e-05	0.59915	0.0296291	0.836929	0.0417035	0.762288	0.0380244	0.785535	0.0393593	0.00201403	0.000233291
C3_4	S1_360559213	a	NC_034178.1	05	68892345	C/A	1.35256e-05	6.97826e-05	0.0765389	0.00354405	0.570471	0.0276919	0.67102	0.0333649	0.667228	0.0332125	0.00015396	7.41083e-05
C3_4	S1_368217224	a	NC_034179.1	06	4765415	A/G	4.48784e-05	0.000105086	0.224171	0.0105367	0.87748	0.043805	8.24275e-05	2.99296e-05	6.67101e-05	3.23893e-05	0.00528753	0.00042468
C3_4	S1_372159727	a	NC_034179.1	06	8707918	G/T	6.76685e-05	0.000114971	0.681648	0.0339394	0.985904	0.049307	0.450015	0.0219957	0.646245	0.0321549	0.0224938	0.00123583
C3_4	S1_373697991		NC_034179.1	06	10246182	A/G	7.12257e-05	0.00011603	0.648003	0.0321881	0.384348	0.0181264	0.594101	0.029354	0.575908	0.0285465	0.259642	0.0122082
C3_4	S1_379773407	a	NC_034179.1	06	16321598	T/C	3.88095e-05	9.93196e-05	0.308421	0.014705	0.307217	0.0141827	0.697772	0.0347493	0.634999	0.0315808	0.000379988	0.000105852
C3_4	S1_385379133	a	NC_034179.1	06	21927324	A/C	2.76641e-05	9.10822e-05	0.468227	0.0228992	0.140846	0.00629795	0.297086	0.0143512	0.752207	0.037651	0.00375536	0.00034099
C3_4	S1_389455744	a	NC_034179.1	06	26003935	T/G	4.1926e-05	0.00010285	0.761871	0.0379986	0.198582	0.00894197	0.518277	0.0254213	0.96638	0.0483869	1.02471e-05	3.95937e-05
C3_4	S1_401902829	a	NC_034179.1	06	38451020	T/G	4.31173e-05	0.000103791	0.579531	0.0286128	0.781837	0.0388491	0.0998267	0.00496685	0.269943	0.0130949	3.07896e-06	3.33603e-05
C3_4	S1_428666052		NC_034179.1	06	65214243	C/A	3.31594e-05	9.46125e-05	0.440231	0.0214404	0.475803	0.022745	0.910692	0.0455842	0.908132	0.0455623	6.69903e-06	3.7285e-05
C3_4	S1_457835609		NC_034180.1	07	17674642	A/G	0.7605	0.0377073	0.617901	0.0306166	7.04159e-07	6.26227e-06	0.246004	0.0118507	0.336029	0.0163631	0.701765	0.0347987
C3_4	S1_463672824	a	NC_034180.1	07	23511857	G/A	2.73132e-05	9.07292e-05	0.875425	0.0437809	0.255569	0.0116346	0.729078	0.036338	0.291823	0.0141797	5.85877e-06	3.6477e-05
C3_4	S1_470283387	a	NC_034180.1	07	30122420	T/C	0.000108437	0.000125915	0.632738	0.0313873	0.55733	0.0269821	0.166747	0.00809275	0.443084	0.0217403	0.0155708	0.000915387
C3_4	S1_471289109	a	NC_034180.1	07	31128142	C/G	1.99444e-09	2.45945e-05	0.167754	0.00778209	0.196917	0.00886783	0.93334	0.0466943	0.690898	0.0344581	0.0022975	0.000255685
C3_4	S1_486196257		NC_034180.1	07	46035290	C/A	1.34268e-05	6.95472e-05	0.069144	0.00321976	0.652763	0.0320644	0.0255589	0.00143109	0.110446	0.00541724	0.000354705	0.000102851
C3_4	S1_489715006	a	NC_034180.1	07	49554039	T/A	1.88823e-05	7.71963e-05	0.502645	0.0246684	0.935572	0.0468241	0.593086	0.0292878	0.785297	0.0393457	0.0102972	0.000667667
C3_4	S1_492295790	a	NC_034181.1	08	1703396	C/G	4.1395e-05	0.000101908	0.484362	0.0237207	0.700987	0.0345938	0.804555	0.0401971	0.936067	0.046918	0.00287472	0.000289623
C3_4	S1_495516192	a	NC_034181.1	08	4923798	C/G	9.71038e-05	0.000123443	0.531389	0.0261521	0.931291	0.0466071	0.828417	0.0414	0.790184	0.0396023	0.0134188	0.000812998
C3_4	S1_517600743		NC_034181.1	08	27008349	T/C	4.30687e-05	0.000103556	0.134531	0.00621733	0.718224	0.0354843	0.454369	0.0222021	0.64691	0.0321921	0.000127889	7.06453e-05
C3_4	S1_521952924	a	NC_034181.1	08	31360530	G/T	4.10455e-05	0.000101791	0.900808	0.0450622	0.967048	0.0483782	0.540044	0.0265683	0.594618	0.0295059	0.0470833	0.00233637
C3_4	S1_525465799	ac	NC_034181.1	08	34873405	A/C	4.94096e-05	0.000107322	0.0934489	0.00432236	0.536493	0.025889	0.408152	0.0198621	0.11913	0.00582784	0.00240069	0.000263304
C3_4	S1_525465806	ac	NC_034181.1	08	34873412	C/T	4.94096e-05	0.000107439	0.0934489	0.00432248	0.536493	0.0258891	0.408152	0.0198622	0.11913	0.00582795	0.00240069	0.000263419
C3_4	S1_533421808		NC_034181.1	08	42829414	T/A	7.77421e-06	6.15452e-05	0.929982	0.0465339	0.612867	0.029973	0.682694	0.0339662	0.655051	0.0326036	0.0114597	0.000720189
C3_4	S1_533421810		NC_034181.1	08	42829416	A/C	6.45915e-06	5.93093e-05	0.970323	0.0485314	0.402937	0.0190513	0.511821	0.025091	0.370859	0.0180993	0.0117315	0.000733233
C3_4	S1_539400149		NC_034181.1	08	48807755	G/A	4.96767e-05	0.000107792	0.243871	0.0114896	0.449656	0.0214293	0.79247	0.0395668	0.532674	0.0263492	0.00181072	0.000220016
C3_4	S1_544720759	a	NC_034181.1	08	54128365	T/C	8.76902e-05	0.000121325	0.335428	0.0160641	0.445132	0.0211991	0.547752	0.0269823	0.559977	0.027726	0.0449801	0.00224691
C3_4	S1_547178374		NC_034181.1	08	56585980	A/C	0.543824	0.026441	0.0937177	0.00433479	2.26437e-07	4.47305e-06	0.560317	0.0276373	0.132816	0.00646138	0.344695	0.0164577
C3_4	S1_561385827	a	NC_034182.1	09	3271497	C/A	3.23536e-05	9.43771e-05	0.0414002	0.00198568	0.90927	0.045487	0.051023	0.00265391	0.0872284	0.0043258	0.00012569	7.0299e-05
C3_4	S1_563782390		NC_034182.1	09	5668060	C/A	0.000110589	0.00012615	0.922443	0.0461548	0.0894102	0.00399499	0.603706	0.0298473	0.782101	0.0391877	2.16862e-05	4.57116e-05
C3_4	S1_579122938		NC_034182.1	09	21008608	A/G	5.47374e-08	3.73037e-05	0.779718	0.0389029	0.458384	0.0218682	0.0175451	0.00103082	0.304102	0.0148058	0.000214199	8.26504e-05
C3_4	S1_589037637		NC_034182.1	09	30923307	A/C	0.928584	0.046393	0.0796018	0.00368401	0.895317	0.0447531	0.000489036	7.62359e-05	1.51792e-05	1.7252e-05	0.189264	0.00882327
C3_4	S1_609984858	a	NC_034183.1	10	12222464	G/A	0.000110357	0.000126032	0.262071	0.0123837	0.738923	0.0365843	0.239673	0.011538	0.452757	0.0222332	0.0313185	0.00163789
C3_4	S1_611839603		NC_034183.1	10	14077209	A/G	0.75494	0.0374251	0.938479	0.0469811	9.88068e-07	6.93323e-06	0.0318147	0.00174925	0.00577673	0.000451335	0.733405	0.0364393
C3_4	S1_619928782		NC_034183.1	10	22166388	C/T	0.00301665	0.000367859	0.0125477	0.000681097	0.331953	0.0154314	0.198676	0.00961182	0.317229	0.0154412	2.43378e-05	4.69814e-05
C3_4	S1_619928783		NC_034183.1	10	22166389	T/A	0.00301665	0.000367977	0.0125477	0.000681213	0.331953	0.0154315	0.198676	0.00961193	0.317229	0.0154413	2.43378e-05	4.70968e-05
C3_4	S1_639684951	a	NC_034183.1	10	41922557	C/A	3.48423e-05	9.5907e-05	0.998624	0.0499309	0.142946	0.00639434	0.776451	0.0387576	0.85804	0.0430685	0.0224264	0.00123179
C3_4	S1_654836511	a	NC_034183.1	10	57074117	T/C	0.000114613	0.000126738	0.711384	0.0354723	0.538997	0.0260228	0.716363	0.0356882	0.885524	0.0444629	0.0929402	0.00434907
C3_4	S1_654836644	a	NC_034183.1	10	57074250	A/C	9.87367e-05	0.000124032	0.0744632	0.00345485	0.811007	0.0403652	0.571157	0.0281946	0.290483	0.0141111	3.73952e-07	2.53954e-05
C3_4	S1_660486206	a	NC_034183.1	10	62723812	G/A	6.12853e-05	0.00011097	0.841291	0.0420663	0.660699	0.0324867	0.0135148	0.000835771	0.883621	0.0443671	0.0591138	0.00287025
C3_4	S1_660486209	a	NC_034183.1	10	62723815	G/C	6.12853e-05	0.000111087	0.841291	0.0420665	0.660699	0.0324868	0.0135148	0.000835884	0.883621	0.0443672	0.0591138	0.00287037
C3_4	S1_660812732	a	NC_034183.1	10	63050338	A/C	7.73247e-05	0.000118972	0.350073	0.0167985	0.729724	0.0361007	0.195108	0.009438	0.573174	0.0283974	0.000110554	6.72977e-05
C3_4	S1_662599663		NC_034183.1	10	64837269	C/T	0.000144852	0.000131445	0.125845	0.00581163	0.0700102	0.00315831	0.398185	0.0193603	0.59501	0.0295244	8.62905e-06	3.84393e-05
C3_4	S1_662861318		NC_034183.1	10	65098924	A/G	0.414313	0.0197688	0.661183	0.0328555	0.95253	0.0476712	0.00263866	0.000245197	1.39653e-06	7.90253e-06	0.348777	0.0166642
C3_4	S1_662861321		NC_034183.1	10	65098927	T/C	0.414313	0.019769	0.661183	0.0328556	0.95253	0.0476713	0.00263866	0.00024531	1.39653e-06	8.01384e-06	0.348777	0.0166643
C3_4	S1_673950799		NC_034184.1	11	10957476	A/G	0.412476	0.0196641	0.933764	0.0467367	5.66632e-07	5.59132e-06	0.973946	0.0487102	0.466113	0.0229309	0.429414	0.0207965
C3_4	S1_691893178		NC_034184.1	11	28899855	C/T	8.23695e-06	6.28396e-05	0.692478	0.0344924	0.291064	0.0133773	0.089351	0.00445432	0.139645	0.00677959	0.0046813	0.000391089
C3_4	S1_691893206		NC_034184.1	11	28899883	A/T	8.23695e-06	6.29573e-05	0.692478	0.0344925	0.291064	0.0133774	0.089351	0.00445443	0.139645	0.00677971	0.0046813	0.000391204
C3_4	S1_701371376	a	NC_034184.1	11	38378053	T/G	2.0966e-05	7.99028e-05	0.29383	0.0139566	0.384319	0.0181246	0.608136	0.0300789	0.0715344	0.00361691	3.50273e-07	2.44719e-05
C3_4	S1_701967473	a	NC_034184.1	11	38974150	G/T	2.50366e-05	8.95524e-05	0.787167	0.0393041	0.74647	0.0369871	0.636908	0.031599	0.279281	0.013563	0.0294963	0.0015565
C3_4	S1_711266977		NC_034184.1	11	48273654	C/T	0.621792	0.0304857	0.256715	0.0121092	4.38831e-06	9.95254e-06	0.614961	0.0304504	0.965771	0.0483601	0.692507	0.0343236
C3_4	S1_722450130	a	NC_034184.1	11	59456807	T/G	8.14559e-05	0.000119913	0.0151768	0.000802008	0.602107	0.029372	0.854424	0.0427255	0.342685	0.0167109	9.98969e-05	6.42964e-05
C3_4	S1_777773592		NC_034185.1	12	35316347	A/C	9.08877e-05	0.000122031	0.817429	0.0408356	0.436341	0.0207515	0.299029	0.0144452	0.541535	0.0267792	0.000253671	8.78449e-05
C3_4	S1_803321705	a	NC_034186.1	13	9583757	C/T	4.21124e-05	0.000103085	0.653266	0.032445	0.00771232	0.000420579	0.873474	0.0437155	0.902593	0.0452943	0.00876252	0.000596098
C3_4	S1_804142866		NC_034186.1	13	10404918	G/T	0.000117048	0.00012768	0.327832	0.0156736	0.0548162	0.00249361	0.390027	0.0189439	0.228248	0.0110136	0.00520727	0.000419601
C3_4	S1_815295029		NC_034186.1	13	21557081	T/A	0.127139	0.00586127	0.376159	0.0181325	6.04197e-06	1.03998e-05	0.783489	0.0391226	0.804009	0.0403146	0.233797	0.0109499
C3_4	S1_815295041		NC_034186.1	13	21557093	A/T	0.127139	0.00586139	0.376159	0.0181326	6.04197e-06	1.05117e-05	0.783489	0.0391228	0.804009	0.0403145	0.233797	0.01095
C3_4	S1_815295069		NC_034186.1	13	21557121	G/C	0.127139	0.0058615	0.376159	0.0181327	6.04197e-06	1.06235e-05	0.783489	0.0391227	0.804009	0.0403147	0.233797	0.0109501
C3_4	S1_826657174		NC_034186.1	13	32919226	C/T	0.368239	0.0174211	0.764918	0.0381461	0.774967	0.038482	0.00062141	9.19348e-05	2.96001e-06	9.68339e-06	0.612849	0.0301943
C3_4	S1_836592653	a	NC_034186.1	13	42854705	A/C	0.000116787	0.000127562	0.941588	0.0471348	0.714035	0.035262	0.343446	0.0166281	0.36483	0.0178024	0.0113714	0.000715803
C3_4	S1_869525014	a	NC_034187.1	14	8942808	A/T	3.01526e-08	3.63623e-05	0.235093	0.0110718	0.883922	0.0441487	0.89091	0.0445973	0.520877	0.0257547	0.00313561	0.000305552
C3_4	S1_883090111		NC_034187.1	14	22507905	G/A	0.771042	0.0382666	0.500977	0.0245865	6.5508e-07	5.70314e-06	0.590053	0.0291276	0.649156	0.0323012	0.636449	0.0314238
C3_4	S1_883090120		NC_034187.1	14	22507914	A/G	0.771042	0.0382668	0.500977	0.0245866	6.5508e-07	5.81497e-06	0.590053	0.0291277	0.649156	0.0323013	0.636449	0.0314236
C3_4	S1_888466805	ac	NC_034187.1	14	27884599	T/C	7.70129e-05	0.000118501	0.64752	0.0321623	0.78223	0.0388695	0.48517	0.0237408	0.160736	0.00778144	0.00792185	0.000557544
C3_4	S1_888466807	a	NC_034187.1	14	27884601	T/C	7.70129e-05	0.000118619	0.311908	0.0148753	0.707369	0.0349208	0.242471	0.0116744	0.0672833	0.00343148	9.48913e-06	3.92474e-05
C3_4	S1_899209428		NC_034187.1	14	38627222	C/A	8.99934e-05	0.000121678	0.819256	0.0409277	0.203143	0.00915388	0.256238	0.0123361	0.153577	0.0074532	0.176458	0.00821424
C3_4	S1_905237757	a	NC_034187.1	14	44655551	A/G	6.57399e-05	0.000113559	0.860754	0.0430291	0.540735	0.0261261	0.109571	0.00544189	0.874359	0.0439011	0.0142518	0.000854554
C3_4	S1_905237772	a	NC_034187.1	14	44655566	G/T	6.57399e-05	0.000113676	0.860754	0.0430292	0.540735	0.0261262	0.109571	0.005442	0.874359	0.0439012	0.0142518	0.000854669
C3_4	S1_905237797	a	NC_034187.1	14	44655591	G/A	6.57399e-05	0.000113794	0.860754	0.0430293	0.540735	0.0261263	0.109571	0.00544211	0.874359	0.0439014	0.0142518	0.000854785
C3_4	S1_907914739		NC_034187.1	14	47332533	A/G	0.524819	0.0254528	0.148976	0.00689018	1.12554e-06	7.38054e-06	0.694937	0.034597	0.421172	0.0206263	0.116165	0.00541475
C3_4	S1_924412450	a	NC_034187.1	14	63830244	G/A	1.33241e-05	6.93119e-05	0.750066	0.0374086	0.452453	0.0215724	0.675859	0.0336143	0.72806	0.0363766	0.087955	0.00412167
C3_4	S1_958909040		NC_034188.1	15	26940252	C/A	5.8942e-08	3.74214e-05	0.860555	0.0430189	0.533647	0.025742	0.171138	0.00830259	0.738929	0.0369381	0.00492867	0.000404594
C3_4	S1_959546367		NC_034188.1	15	27577579	C/T	9.26152e-08	3.80097e-05	0.49979	0.0245215	0.604526	0.0295088	0.00312543	0.000277047	0.663714	0.0330379	0.00992908	0.000651968
C3_4	S1_976639458	abc	NC_034188.1	15	44670670	C/T	4.17623e-05	0.000102615	0.869636	0.0434823	0.181484	0.00813514	0.241987	0.0116492	0.541834	0.0267962	0.00226689	0.00025303
C3_4	S1_978760756		NC_034188.1	15	46791968	G/T	0.683488	0.0337246	0.536105	0.026396	0.119374	0.00533557	0.00136491	0.000152472	3.38552e-06	1.00173e-05	0.477383	0.0232274
C3_4	S1_984671971	a	NC_034188.1	15	52703183	A/T	0.000105723	0.000125326	0.120799	0.00556992	0.658629	0.0323747	0.163428	0.00793486	0.439374	0.0215461	0.13908	0.00645458
C3_4	S1_991626361		NC_034188.1	15	59657573	C/T	0.000196835	0.000142507	0.794854	0.0397048	0.872777	0.0435551	0.20604	0.00995799	0.338508	0.0164949	1.81205e-05	4.35184e-05
C3_4	S1_1006625981	a	NC_034189.1	16	7583657	C/T	8.7898e-05	0.000121443	0.371292	0.0178845	0.799552	0.0397624	0.418105	0.0203701	0.489495	0.0241383	5.00929e-06	3.60152e-05
C3_4	S1_1015187310		NC_034189.1	16	16144986	G/A	3.88225e-05	9.94373e-05	0.463175	0.0226325	0.761654	0.0377981	0.801786	0.040055	0.571443	0.0283101	0.146263	0.00679511
C3_4	S1_1015187311		NC_034189.1	16	16144987	G/T	3.88225e-05	9.95549e-05	0.463175	0.0226331	0.761654	0.0377982	0.801786	0.0400551	0.571443	0.0283102	0.146263	0.00679522
C3_4	S1_1015187328		NC_034189.1	16	16145004	T/A	3.88225e-05	9.96726e-05	0.463175	0.0226327	0.761654	0.0377983	0.801786	0.0400552	0.571443	0.0283103	0.146263	0.00679534
C3_4	S1_1015187332		NC_034189.1	16	16145008	T/C	3.88225e-05	9.97903e-05	0.463175	0.0226328	0.761654	0.0377984	0.801786	0.0400553	0.571443	0.0283104	0.146263	0.00679545
C3_4	S1_1015187336		NC_034189.1	16	16145012	T/G	3.88225e-05	9.9908e-05	0.463175	0.0226329	0.761654	0.0377985	0.801786	0.0400555	0.571443	0.0283105	0.146263	0.00679557
C3_4	S1_1015187349		NC_034189.1	16	16145025	T/A	3.88225e-05	0.000100026	0.463175	0.022633	0.761654	0.0377986	0.801786	0.0400556	0.571443	0.0283107	0.146263	0.00679568
C3_4	S1_1041092433	b	NC_034190.1	17	8248355	A/T	0.512436	0.0248152	0.550781	0.0271417	0.735925	0.0364317	0.00194268	0.000194486	1.60084e-05	1.79198e-05	0.659079	0.0325867
C3_4	S1_1051556410	a	NC_034190.1	17	18712332	T/C	2.05518e-05	7.91968e-05	0.187098	0.00871802	0.248233	0.01128	0.839765	0.0419976	0.691596	0.0344937	1.02952e-06	2.83966e-05
C3_4	S1_1053530775		NC_034190.1	17	20686697	A/G	6.15012e-06	5.9074e-05	0.371996	0.0179199	0.14902	0.00665937	0.507081	0.0248444	0.407424	0.0199154	0.000656454	0.000133441
C3_4	S1_1070007095	a	NC_034190.1	17	37163017	T/C	7.95995e-05	0.00011956	0.473984	0.0231927	0.0173025	0.00087683	0.737154	0.0367503	0.988191	0.0494393	3.31487e-06	3.34757e-05
C3_4	S1_1078174757		NC_034190.1	17	45330679	C/T	0.198906	0.00913505	0.554831	0.0273592	2.68414e-08	3.35479e-06	0.622217	0.0308393	0.775671	0.0388542	0.448215	0.0217492
C3_4	S1_1091569611	a	NC_034190.1	17	58725533	C/A	3.95135e-05	0.000100614	0.795613	0.0397429	0.00278996	0.000191782	0.60851	0.0300984	0.477498	0.0235265	0.103466	0.00484532
C3_4	S1_1122941587		NC_034191.1	18	14530230	A/C	0.220448	0.0101567	0.167752	0.00778186	1.2346e-06	7.71601e-06	0.840214	0.0420212	0.276815	0.0134442	0.0968255	0.00453238
C3_4	S1_1127540591	a	NC_034191.1	18	19129234	A/G	7.99089e-05	0.000119795	0.398405	0.0192935	0.255884	0.0116505	0.180068	0.00871246	0.0365224	0.00200212	0.405063	0.0195451
C3_4	S1_1133156063	a	NC_034191.1	18	24744706	G/T	8.62926e-05	0.00012109	0.286711	0.0136071	0.107997	0.0048328	0.903166	0.0452228	0.717988	0.0358487	0.0510741	0.00250491
C3_4	S1_1138783455	a	NC_034191.1	18	30372098	T/A	3.98261e-05	0.000100849	0.0201013	0.00102176	0.72089	0.0356244	0.931034	0.0465892	0.938781	0.0470554	0.0163105	0.000953596
C3_4	S1_1139130887		NC_034191.1	18	30719530	T/G	1.86404e-05	7.66079e-05	0.337136	0.0161528	0.97986	0.0490028	0.140996	0.00687162	0.0197064	0.0011974	0.0166113	0.000966755
C3_4	S1_1155519151		NC_034191.1	18	47107794	G/C	4.18644e-05	0.000102732	0.878636	0.0439467	0.294392	0.0135438	0.385504	0.018718	0.82933	0.0416067	0.0372818	0.001902
C3_4	S1_1159030491		NC_034191.1	18	50619134	A/G	0.647404	0.0318144	0.016964	0.000880873	0.600501	0.0292879	0.00247354	0.000232774	1.2006e-05	1.58051e-05	0.267801	0.0126098
C3_4	S1_1194878620	a	NC_034192.1	19	19989469	C/T	7.15373e-09	3.42441e-05	0.0632044	0.00295506	0.882931	0.0440995	0.308466	0.0149222	0.288163	0.0139923	1.43014e-06	3.08207e-05
C3_4	S1_1199803565		NC_034192.1	19	24914414	G/A	4.17089e-05	0.000102379	0.349464	0.0167664	0.16565	0.00743209	0.669235	0.0332754	0.506566	0.0250248	0.0112079	0.000708761
C3_4	S1_1207471287		NC_034192.1	19	32582136	A/G	0.000113335	0.000126503	0.881995	0.0441125	0.660322	0.0324646	0.654236	0.0325173	0.505796	0.0249847	0.0260754	0.00139582
C3_4	S1_1218685133		NC_034192.1	19	43795982	A/T	3.21753e-06	4.94244e-05	6.94274e-05	2.46236e-05	0.678022	0.033422	0.274871	0.0132506	0.180771	0.00872273	8.10651e-12	1.29285e-05
C3_4	S1_1223362432	a	NC_034192.1	19	48473281	C/T	6.72165e-06	6.00154e-05	0.674578	0.0335648	0.543993	0.0262999	0.772814	0.0385638	0.68523	0.0341601	0.0437053	0.00218654
C3_4	S1_1240655382	a	NC_034193.1	20	10767769	G/A	5.42057e-05	0.000108969	0.0136345	0.000734061	0.799728	0.0397727	0.623237	0.0308873	0.048635	0.00257812	0.00211205	0.00023964
C3_4	S1_1247232447	ab	NC_034193.1	20	17344834	C/G	7.87917e-06	6.17806e-05	0.335607	0.0160722	0.784333	0.0389746	0.30574	0.0147859	0.339188	0.0165325	5.13408e-07	2.63188e-05
C3_4	S1_1248185476		NC_034193.1	20	18297863	C/A	9.16218e-05	0.000122267	0.0316281	0.00154757	0.0637775	0.00289507	0.507154	0.0248472	0.0195748	0.00119083	0.000163436	7.54935e-05
C3_4	S1_1252043401		NC_034193.1	20	22155788	C/T	0.000124519	0.000128974	0.570364	0.0281508	0.746341	0.0369789	0.9307	0.0465738	0.970355	0.0485752	0.0227301	0.0012453
C3_4	S1_1277348327		NC_034194.1	21	6899828	A/T	0.00767495	0.000612628	0.952058	0.0476414	8.4727e-07	6.3741e-06	0.626401	0.0310521	0.840602	0.042169	0.0215484	0.00118977
C3_4	S1_1300213701	a	NC_034194.1	21	29765202	G/T	5.80051e-05	0.000110146	0.683938	0.034066	0.833127	0.0415146	0.294007	0.0141934	0.761848	0.0381411	0.0123346	0.000760245
C3_4	S1_1308523267		NC_034195.1	22	3109007	C/T	4.15529e-05	0.000102026	0.00509663	0.000335206	0.0924018	0.00412907	0.0106168	0.000692786	0.0410572	0.00221238	0.0108435	0.000692716
C3_4	S1_1308523351		NC_034195.1	22	3109091	G/T	0.953797	0.0476867	0.441988	0.0215254	0.847936	0.0422736	9.68666e-06	1.62637e-05	0.000107062	3.9624e-05	0.667727	0.0330244
C3_4	S1_1311372266		NC_034195.1	22	5958006	C/T	0.351543	0.0165459	3.88415e-06	1.08018e-05	0.335401	0.0156113	0.627378	0.0311011	0.603029	0.0299318	0.00476449	0.000395937
C3_4	S1_1335620726	a	NC_034195.1	22	30206466	G/C	3.61258e-05	9.76721e-05	0.472886	0.0231381	0.376364	0.0177242	0.67716	0.0336808	0.357762	0.0174571	1.73411e-06	3.16288e-05
C3_4	S1_1340320992	a	NC_034195.1	22	34906732	C/A	4.04696e-05	0.000101438	0.940437	0.0470809	0.50084	0.0240269	0.0430086	0.00227635	0.12444	0.00607015	0.0257874	0.00137955
C3_4	S1_1360949576		NC_034195.1	22	55535316	T/C	0.994199	0.0497131	3.32265e-07	7.20123e-06	0.791838	0.0393598	0.466377	0.0228011	0.680035	0.0338807	0.00039255	0.000107353
C3_4	S1_1385501213		NC_034196.1	23	24490203	G/A	0.121025	0.00559249	0.209813	0.00981156	6.81397e-06	1.08472e-05	0.72776	0.0362735	0.698313	0.0348448	0.033587	0.00173554
C3_4	S1_1386558198		NC_034196.1	23	25547188	A/G	4.33758e-05	0.000103909	0.49033	0.0240181	0.999791	0.0499862	0.660023	0.0328101	0.687917	0.0343001	0.217749	0.0101736
C3_4	S1_1387034924		NC_034196.1	23	26023914	C/G			0.636216	0.0315655			0.000522296	8.07535e-05	3.03281e-06	9.79469e-06	0.592029	0.0291565
C3_4	S1_1412431185		NC_034197.1	24	9072021	G/A	1.24447e-09	1.4945e-05	0.356286	0.0171148	0.198732	0.00894666	0.882591	0.0441682	0.776651	0.0389035	0.131159	0.00609419
C3_4	S1_1414268293		NC_034197.1	24	10909129	T/G	4.94742e-05	0.000107557	0.989486	0.0494702	0.579037	0.0281389	0.630804	0.0312861	0.688743	0.0343421	0.0755297	0.00357959
C3_4	S1_1416556196		NC_034197.1	24	13197032	T/C	4.32715e-09	3.27143e-05	0.37704	0.0181824	0.447625	0.0213258	0.217557	0.0104956	0.374357	0.018269	0.00819811	0.000571626
C3_4	S1_1418628211		NC_034197.1	24	15269047	T/C	0.0754584	0.00358421	2.0836e-06	8.71117e-06	0.390032	0.0184184	0.322845	0.0156011	0.365769	0.0178529	0.232704	0.010895
C3_4	S1_1418628235		NC_034197.1	24	15269071	G/A	0.0754584	0.00358433	2.0836e-06	8.82731e-06	0.390032	0.0184185	0.322845	0.0156012	0.365769	0.017853	0.232704	0.0108951
C3_4	S1_1418628260		NC_034197.1	24	15269096	T/G	0.0754584	0.00358445	2.0836e-06	8.94346e-06	0.390032	0.0184186	0.322845	0.0156014	0.365769	0.0178532	0.232704	0.0108952
C3_4	S1_1422690106		NC_034197.1	24	19330942	C/T	0.313432	0.0146274	0.565912	0.0279303	3.81117e-07	5.03218e-06	0.441359	0.0215667	0.574423	0.0284663	0.446367	0.0216552
C3_4	S1_1438288517		NC_034197.1	24	34929353	G/A	0.398919	0.0189802	0.860191	0.0429995	0.483842	0.0231598	0.00118761	0.00013745	6.44876e-06	1.19095e-05	0.536475	0.0262694
C3_4	S1_1444317190		NC_034198.1	25	1637083	C/A	0.952571	0.0476313	0.747879	0.0372994	0.785054	0.0390096	0.00116226	0.000135305	1.58033e-05	1.78085e-05	0.983654	0.0491725
C3_4	S1_1487565134	a	NC_034199.1	26	11095381	G/T	1.90795e-05	7.75493e-05	0.595209	0.0294347	0.273463	0.0124958	0.181258	0.00876871	0.382143	0.0186561	0.001259	0.000181231
C3_4	S1_1489375118		NC_034199.1	26	12905365	G/T	6.13084e-06	5.88386e-05	0.703365	0.0350634	0.33055	0.0153599	0.982752	0.0491406	0.726484	0.0362933	0.0426508	0.00213852
C3_4	S1_1494023018		NC_034199.1	26	17553265	C/T	0.441128	0.0211322	2.32423e-07	6.85278e-06	0.726643	0.0359336	0.645519	0.0320668	0.82156	0.0412146	0.0956348	0.00447489
C3_4	S1_1505588826		NC_034199.1	26	29119073	T/G	0.619268	0.0303445	0.758364	0.0378153	5.24546e-07	5.47949e-06	0.658112	0.0327068	0.077632	0.00388259	0.966198	0.0483052
C3_4	S1_1516568011	a	NC_034199.1	26	40098258	T/C	0.000101028	0.000124385	0.834294	0.0417013	0.350136	0.0163798	0.803491	0.0401445	0.666221	0.0331619	0.0083107	0.000576013
C3_4	S1_1529914585	ac	NC_034200.1	27	9944642	A/C	9.74536e-05	0.000123679	0.330577	0.0158139	0.231374	0.0104646	0.910016	0.0455488	0.984952	0.0492824	0.00714819	0.000517834
C3_4	S1_1557117559		NC_034200.1	27	37147616	C/A	0.000147012	0.000131916	0.00608435	0.000381549	0.957549	0.0479209	0.0519835	0.00269841	0.0270321	0.00155335	7.76844e-07	2.71269e-05
C3_4	S1_1570129711	a	NC_034201.1	28	11598807	T/G	8.51164e-05	0.000120737	0.536766	0.0264282	0.526367	0.0253553	0.382255	0.0185537	0.310399	0.0151118	0.00298981	0.000297587
C3_4	S1_1586189633		NC_034201.1	28	27658729	C/T	7.70421e-05	0.000118736	0.361058	0.0173615	0.684517	0.0337576	0.9736	0.0486941	0.946934	0.0474572	0.00167438	0.000210551
C3_4	S1_1586509184		NC_034201.1	28	27978280	T/G	3.55691e-05	9.68484e-05	0.755897	0.0376938	0.340293	0.015865	0.286395	0.0138224	0.442433	0.0217038	0.000929361	0.000156528
C3_4	S1_1589775814		NC_034201.1	28	31244910	T/A	0.386992	0.0183638	0.287769	0.0136602	3.19828e-06	8.72245e-06	0.0908776	0.0045205	0.0075949	0.000560523	0.67541	0.0334383
C3_4	S1_1594563416	a	NC_034201.1	28	36032512	A/G	2.56392e-05	8.97877e-05	0.344905	0.0165361	0.967846	0.0484183	0.705533	0.0351357	0.551146	0.0272667	0.00825657	0.00057382
C3_4	S1_1601445276		NC_034201.1	28	42914372	C/A	0.769667	0.0381939	0.347919	0.0166899	9.6734e-07	6.70958e-06	0.611974	0.0302851	0.965731	0.0483583	0.512884	0.0250481
C3_4	S1_1618163389	a	NC_034202.1	29	12266232	A/G	4.53326e-05	0.000105556	0.959511	0.0480062	0.867777	0.0433007	0.0162248	0.000966445	0.0371981	0.00203295	0.0964634	0.00451529
C3_4	S1_1625185726	a	NC_034202.1	29	19288569	A/G	4.51895e-05	0.000105203	0.297994	0.0141606	0.915663	0.0458111	0.00565542	0.000428276	0.0270815	0.00155602	1.75614e-06	3.17442e-05
C3_4	S1_1632948579		NC_034202.1	29	27051422	T/G	0.957541	0.0478591	0.829832	0.0414748	3.20845e-06	8.9461e-06	0.571459	0.0282082	0.329185	0.016028	0.936377	0.0468278
C3_4	S1_1632948580		NC_034202.1	29	27051423	A/C	0.957541	0.0478592	0.829832	0.0414749	3.20845e-06	8.83428e-06	0.571459	0.0282083	0.329185	0.0160281	0.936377	0.0468279
C3_4	S1_1632948581		NC_034202.1	29	27051424	T/C	0.957541	0.0478593	0.829832	0.041475	3.20845e-06	9.05793e-06	0.571459	0.0282084	0.329185	0.0160282	0.936377	0.046828
C3_4	S1_1632948583		NC_034202.1	29	27051426	T/A	0.957541	0.0478595	0.829832	0.0414751	3.20845e-06	9.16976e-06	0.571459	0.0282085	0.329185	0.0160283	0.936377	0.0468281
C3_4	S1_1637035516		NC_034202.1	29	31138359	G/A	0.981667	0.0490929	0.017181	0.0008897	6.72399e-07	6.03862e-06	0.26179	0.0126143	0.330945	0.0161147	0.103837	0.00486529
C3_4	S1_1642063954	a	NC_034202.1	29	36166797	G/T	7.90671e-05	0.000119442	0.550066	0.0271035	0.607983	0.029705	0.0878323	0.00438689	0.211575	0.0102062	0.00261423	0.00027427
C3_4	S1_1649783311		NC_034203.1	30	5460946	C/A	0.000148557	0.000132387	0.00238456	0.00019815	0.713946	0.0352578	0.565387	0.0278932	0.590205	0.0292848	2.11437e-07	2.28558e-05
C3_4	S1_1650811395		NC_034203.1	30	6489030	C/T	0.0493671	0.00246098	0.456041	0.0222636	1.66183e-06	7.93967e-06	0.539207	0.0265247	0.507184	0.0250593	0.0739002	0.00350825
C3_4	S1_1661166064		NC_034203.1	30	16843699	G/T	0.626556	0.0307376	0.669812	0.0333057	4.92853e-07	5.36766e-06	0.481191	0.0235319	0.491425	0.0242365	0.546349	0.0267731
C3_4	S1_1661222249		NC_034203.1	30	16899884	C/T	1.16294e-05	6.64876e-05	0.815546	0.0407386	0.763729	0.0379071	0.936058	0.0468296	0.492068	0.0242731	0.00278244	0.000283735
C3_4	S1_1661222294		NC_034203.1	30	16899929	A/T	1.16294e-05	6.66053e-05	0.815546	0.0407388	0.763729	0.0379072	0.936058	0.0468297	0.492068	0.0242732	0.00278244	0.000283851
C3_4	S1_1666526909	bc	NC_034203.1	30	22204544	A/G	0.278772	0.0129119	0.000213376	3.98391e-05	1.1828e-06	7.60419e-06	0.558476	0.0275434	0.562777	0.027863	0.170329	0.00792289
C3_4	S2_328223008		NW_018099291.1	unplaced	88	T/A	0.148669	0.00681563	0.754036	0.0375995	9.56368e-07	6.48593e-06	0.999214	0.0499609	0.531399	0.0262876	0.195879	0.00914279
C3_4	S2_364319236	a	NW_018106601.1	unplaced	150	C/A	0.000162865	0.000136035	0.921203	0.0461015	0.616402	0.0301613	0.984376	0.0492149	0.395647	0.0193255	9.09549e-06	3.89011e-05
C3_4	S2_265627896	a	NW_018094992.1	unplaced	347	T/A	6.72165e-06	6.02507e-05	0.574814	0.0283709							0.0020131	0.00023306
C3_4	S1_1751375415	a	NW_018087459.1	unplaced	754	T/C	1.5798e-05	7.22538e-05	0.516177	0.0253712	0.0157562	0.000801683	0.636451	0.0315731	0.310778	0.0151283	1.30683e-06	3.02436e-05
C3_4	S1_1751375417	a	NW_018087459.1	unplaced	756	C/A	1.5798e-05	7.23715e-05	0.516177	0.0253713	0.0157562	0.000801795	0.636451	0.0315732	0.310778	0.0151285	1.30683e-06	3.0359e-05
C3_4	S2_333652561	a	NW_018100332.1	unplaced	2293	T/C	3.49707e-05	9.60246e-05	0.539095	0.0265437	0.176102	0.00789829	0.64722	0.032155	0.371163	0.0181124	1.5789e-06	3.10516e-05
C3_4	S2_333652572	a	NW_018100332.1	unplaced	2304	A/T	3.49707e-05	9.626e-05	0.446486	0.021755	0.313337	0.0144849	0.64722	0.0321552	0.51343	0.0253798	1.42131e-06	3.07053e-05
C3_4	S2_333652573	a	NW_018100332.1	unplaced	2305	T/G	3.49707e-05	9.61423e-05	0.559166	0.0275775	0.313337	0.014485	0.781377	0.0390092	0.705281	0.0352122	1.62695e-06	3.15133e-05
C3_4	S2_232196848		NW_018093908.1	unplaced	5083	C/T	6.87247e-05	0.000115559	0.300359	0.0142831	0.548607	0.0265358	0.202841	0.00981274	0.517665	0.0255958	0.423962	0.0205182
C3_4	S2_273186288		NW_018095305.1	unplaced	7177	T/A	0.97531	0.0487718	0.546292	0.026912	2.30564e-06	8.4988e-06	0.787221	0.0392994	0.528587	0.0261436	0.722842	0.0358948
C3_4	S1_1826297823		NW_018089478.1	unplaced	7227	T/C	0.654904	0.0322265	0.50489	0.0247905	0.0273818	0.00130591	0.00258889	0.000241583	4.60665e-06	1.09077e-05	0.48958	0.0238392
C3_4	S2_126636318	a	NW_018092001.1	unplaced	7317	G/C	0.000118284	0.000127797	0.312584	0.0149093	0.065396	0.00295926	0.0327874	0.00179589	0.120584	0.00589273	0.00159895	0.000205356
C3_4	S1_1759795013	a	NW_018087830.1	unplaced	7413	A/G	6.67362e-05	0.000114382	0.722694	0.036041	0.185422	0.00832569	0.670099	0.0333173	0.837312	0.0420015	0.00981494	0.000646658
C3_4	S1_1714591385		NW_018086997.1	unplaced	8755	G/C	0.000119778	0.000128151	0.270989	0.0128206	0.59222	0.0288487	0.221854	0.0107032	0.57174	0.0283258	0.00501524	0.000410366
C3_4	S1_1714591386		NW_018086997.1	unplaced	8756	A/C	0.000119778	0.000128268	0.270989	0.0128207	0.59222	0.0288488	0.221854	0.0107033	0.57174	0.0283259	0.00501524	0.000410481
C3_4	S1_1728255988	a	NW_018087059.1	unplaced	9118	A/G	5.5413e-06	5.86033e-05	0.212431	0.00994641	0.295467	0.0135994	0.0151511	0.000917541	0.605227	0.0300448	0.103589	0.00485098
C3_4	S1_1759984210	a	NW_018087842.1	unplaced	9731	T/C	1.87797e-05	7.70786e-05	0.389349	0.0188212	0.0383095	0.00178139	0.938706	0.046964	0.654665	0.0325838	0.00231158	0.000256955
C3_4	S1_1759984231	a	NW_018087842.1	unplaced	9752	A/G	1.87797e-05	7.69609e-05	0.389349	0.0188213	0.0383095	0.0017815	0.938706	0.0469641	0.654665	0.0325839	0.00231158	0.000256839
C3_4	S2_251995400	a	NW_018094514.1	unplaced	10085	C/T	6.72165e-06	6.01331e-05			0.000149142	2.78447e-05			0.557109	0.0275749	3.3718e-07	2.41256e-05
C3_4	S2_230202754		NW_018093847.1	unplaced	10752	A/T	6.70305e-07	4.17754e-05	0.864048	0.0432056	0.390234	0.0184272	0.649041	0.0322494	0.996044	0.0498209	0.00922731	0.000618377
C3_4	S1_1758440624		NW_018087756.1	unplaced	13712	C/T	1.9346e-05	7.81377e-05	0.899146	0.0449791	0.957811	0.0479334	0.351337	0.0170322	0.294046	0.01429	5.05074e-07	2.62034e-05
C3_4	S2_97236961	bc	NW_018091641.1	unplaced	14096	T/C	0.791712	0.0393622	0.323871	0.0154773	0.276827	0.0126681	1.11387e-05	1.70542e-05	4.42583e-06	1.04625e-05	0.665229	0.0328906
C3_4	S2_97236973		NW_018091641.1	unplaced	14108	T/C	0.656934	0.0323312	0.548862	0.0270366	0.199183	0.00896679	0.000295779	5.55675e-05	1.22921e-05	1.59164e-05	0.59257	0.0291872
C3_4	S2_185801669	a	NW_018092901.1	unplaced	14939	T/G	8.07884e-15	2.23587e-06	0.392143	0.0189719	0.789447	0.0392318	0.778958	0.0388876	0.281565	0.0136744	0.000209339	8.17269e-05
C3_4	S1_1922585356	a	NW_018090174.1	unplaced	16325	A/G	8.5906e-05	0.000120855	0.429726	0.0209071	0.75648	0.0375249	0.165794	0.00804938	0.1774	0.00856356	1.06528e-05	3.97091e-05
C3_4	S2_213397075		NW_018093439.1	unplaced	23210	G/C	0.344272	0.0161891	0.406826	0.0197346	0.321701	0.0149015	0.000830429	0.000108876	8.66929e-06	1.39129e-05	0.99906	0.0499576
C3_4	S2_149531101	a	NW_018092313.1	unplaced	23376	G/C	0.000102046	0.000125091	0.97487	0.0487465	0.000236567	3.54489e-05	0.860019	0.0430052	0.327766	0.0159572	0.00306429	0.000302089
C3_4	S1_1749743688		NW_018087409.1	unplaced	24314	C/A	0.0174629	0.00106474	0.573184	0.0282885	0.702257	0.0346517	0.000477866	7.51064e-05	2.60544e-07	4.67474e-06	0.0385906	0.0019596
C3_4	S1_1741602656		NW_018087232.1	unplaced	25078	A/G	0.512887	0.0248437	0.241307	0.0113628	2.08747e-06	8.27515e-06	0.240226	0.0115624	0.0716825	0.00362248	0.340217	0.0162246
C3_4	S1_1984151797		NW_018090633.1	unplaced	26076	A/T	2.30848e-05	8.34332e-05	0.744842	0.0371434	0.0692451	0.0031289	0.558357	0.0275376	0.118495	0.00579668	0.0321425	0.00167367
C3_4	S1_1754623308	a	NW_018087576.1	unplaced	26386	A/G	3.32459e-05	9.47302e-05	0.619834	0.0307101	0.763492	0.0378942	0.345897	0.0167547	0.529711	0.026196	0.00271361	0.000278656
C3_4	S1_1812444280		NW_018089378.1	unplaced	27423	G/C	3.0965e-05	9.35534e-05	0.452112	0.0220541	0.760351	0.03773	0.157578	0.00766673	0.0438433	0.00234594	0.000955392	0.000159183
C3_4	S2_161987792	ab	NW_018092502.1	unplaced	27741	T/C	6.32359e-05	0.000112382	0.0641919	0.00299896	0.211054	0.00951877	0.00233739	0.000223061	1.93033e-05	1.93668e-05	8.50996e-07	2.7704e-05
C3_4	S2_152453802		NW_018092353.1	unplaced	28897	C/T	0.000199092	0.000142625	0.0349889	0.00169705	0.50657	0.0243173	0.566472	0.0279489	0.572435	0.0283603	4.58898e-06	3.55535e-05
C3_4	S1_1733556530	ac	NW_018087110.1	unplaced	29576	G/A	6.24951e-05	0.000111911	1.81422e-08	4.9944e-06	0.231385	0.0104647	0.412851	0.0201047	0.520363	0.0257272	5.42682e-05	5.65624e-05
C3_4	S2_162420190		NW_018092507.1	unplaced	35398	T/A	0.659021	0.032444	0.00543665	0.00035135	1.94013e-06	8.16332e-06	0.702589	0.0349906	0.485089	0.0239118	0.497278	0.0242319
C3_4	S2_232275740		NW_018093909.1	unplaced	36179	T/G	7.47473e-05	0.000117795	0.323812	0.0154744	0.659008	0.0323991	0.275032	0.0132699	0.320276	0.0155953	0.173973	0.00809327
C3_4	S2_228413548		NW_018093799.1	unplaced	37933	A/T	0.604269	0.0295868	0.318844	0.0152276	0.348191	0.0162838	0.00262243	0.000243503	1.41897e-05	1.66955e-05	0.393009	0.0189225
C3_4	S2_228413549		NW_018093799.1	unplaced	37934	A/G	0.604269	0.0295869	0.318844	0.0152277	0.348191	0.0162839	0.00262243	0.000243616	1.41897e-05	1.68068e-05	0.393009	0.0189227
C3_4	S2_228413570		NW_018093799.1	unplaced	37955	T/A	0.748371	0.0370909	0.366966	0.0176616	0.597764	0.0291445	0.00251266	0.000236388	1.62582e-05	1.81424e-05	0.774007	0.0384886
C3_4	S2_228413571		NW_018093799.1	unplaced	37956	G/A	0.748371	0.037091	0.366966	0.0176617	0.597764	0.0291446	0.00251266	0.000236501	1.62582e-05	1.82537e-05	0.774007	0.0384887
C3_4	S1_1725995970		NW_018087042.1	unplaced	44418	C/G	3.34893e-05	9.48479e-05	0.939864	0.0470541	0.565706	0.0274313	0.185431	0.00896771	0.310168	0.0151019	0.0320591	0.00166951
C3_4	S2_150930191	a	NW_018092335.1	unplaced	45119	T/C	5.38627e-05	0.000108851	0.954519	0.0477606	0.489549	0.0234455	0.885563	0.0443133	0.531211	0.0262767	0.00813323	0.00056724
C3_4	S1_1888675415	a	NW_018089870.1	unplaced	45713	G/T	1.33241e-05	6.94296e-05	0.264618	0.0125107	0.783682	0.0389419	0.0143719	0.000882077	0.0147053	0.000941069	0.000400302	0.00010793
C3_4	S1_1949663915		NW_018090336.1	unplaced	47577	G/C	0.167249	0.00765008	0.774634	0.0386462	1.45941e-06	7.82784e-06	0.584073	0.0288379	0.638425	0.0317572	0.628319	0.0309952
C3_4	S2_7876583		NW_018090808.1	unplaced	56471	C/T	0.372443	0.0176397	0.216191	0.0101297	9.78699e-07	6.8214e-06	0.351576	0.0170453	0.231884	0.0111888	0.238734	0.0111816
C3_4	S1_1781646300	a	NW_018089073.1	unplaced	68637	C/G	2.43871e-05	8.62574e-05	0.525131	0.0258312	0.806502	0.040126	0.308967	0.0149444	0.485494	0.0239358	1.00043e-06	2.81658e-05
C3_4	S2_178955450		NW_018092784.1	unplaced	73271	T/G	0.0694257	0.00332544	0.389958	0.0188656	0.167265	0.00749739	0.00192525	0.000193357	1.66375e-05	1.84763e-05	0.0630697	0.00304156
C3_4	S1_1988409752	a	NW_018090666.1	unplaced	93524	G/T	6.8025e-05	0.000115206	0.127111	0.00586575	0.225268	0.0101788	0.657515	0.0326775	0.815534	0.0409	0.0373691	0.00190604
C3_4	S1_1722884955		NW_018087028.1	unplaced	97613	C/T	0.102749	0.00477628	0.012225	0.00066774	0.929911	0.0465366	0.00128126	0.000145018	1.60355e-05	1.80311e-05	0.0264761	0.00141441
C3_4	S1_1900204506		NW_018090007.1	unplaced	98243	C/T	0.648432	0.0318652	0.776703	0.0387521	4.73817e-07	5.25584e-06	0.3764	0.0182641	0.00842114	0.000605713	0.958037	0.0478996
C3_4	S1_1790220671	a	NW_018089182.1	unplaced	117947	A/T	9.13886e-05	0.000122149	0.506839	0.0248868	0.138909	0.0062115	0.0901869	0.0044873	0.172675	0.00834608	8.85702e-06	3.87856e-05
C3_4	S1_1694199623	a	NW_018086968.1	unplaced	132363	A/T	6.82076e-05	0.000115441	0.658519	0.0327218	0.92543	0.0463074	0.110989	0.00551089	0.201356	0.00970921	0.0974949	0.00456447
C3_4	S1_1942262428		NW_018090289.1	unplaced	218338	A/T	4.52838e-05	0.000105439	0.263512	0.0124581	0.64375	0.0315885	0.730803	0.0364264	0.526148	0.0260248	0.00431493	0.000371465
C3_4	S1_1986074372		NW_018090641.1	unplaced	229766	C/A	0.363564	0.0171675	0.935142	0.0468078	3.46318e-06	9.39341e-06	0.0100294	0.000667261	0.000771716	0.000115199	0.566002	0.0278174
C3_4	S1_1906244501		NW_018090053.1	unplaced	282709	A/T	0.769006	0.0381588	0.0993813	0.00458416	0.291767	0.0134112	0.00486729	0.000381292	7.45432e-06	1.25773e-05	0.659722	0.0326194
C3_4	S1_1820095631		NW_018089428.1	unplaced	326949	G/C	0.834954	0.0416309	0.314998	0.0150295	9.67152e-07	6.59775e-06	0.249212	0.0120035	0.0253068	0.00147076	0.508913	0.0248355
C3_4	S1_1839852220	a	NW_018089535.1	unplaced	356411	A/G	8.29914e-05	0.000120384	0.441019	0.0214771	0.4235	0.0200969	0.861936	0.0431123	0.965101	0.048329	9.30795e-06	3.90165e-05
C3_4	S1_1903511499	a	NW_018090044.1	unplaced	372610	C/T	4.03484e-05	0.00010132	0.720431	0.0359289	0.796565	0.0396094	0.624186	0.0309354	0.520935	0.0257583	2.01002e-06	3.22059e-05
C3_4	S1_1700339381		NW_018086974.1	unplaced	469320	G/A	0.129011	0.00594188	0.881483	0.0440888	6.61298e-07	5.92679e-06	0.957593	0.0478901	0.268517	0.0130253	0.340641	0.0162444
C3_4	S1_1884698719	a	NW_018089839.1	unplaced	471992	T/G	2.63453e-05	9.02584e-05	0.129792	0.00599212	0.376135	0.0177138	0.616596	0.0305329	0.539745	0.0266879	0.000207967	8.12652e-05
C3_4	S1_1797184843	b	NW_018089279.1	unplaced	562787	G/A	0.512436	0.0248174			0.510907	0.0245525	0.000522296	8.08665e-05	1.18126e-05	1.54712e-05	0.466545	0.0226609
C3_4	S1_1797184847	b	NW_018089279.1	unplaced	562791	T/C	0.512436	0.0248175			0.510907	0.0245526	0.000522296	8.09794e-05	1.18126e-05	1.55825e-05	0.466545	0.022661
C3_4	S1_1807092321		NW_018089367.1	unplaced	675738	C/T	0.927979	0.0463642	0.779442	0.0388918	1.10488e-06	7.26871e-06	0.281615	0.0135869	0.356632	0.0174025	0.813586	0.0405266
C3_4	S1_1770862440	c	NW_018089007.1	unplaced	717260	G/A	8.231e-07	4.23638e-05	0.639884	0.0317666	0.4744	0.0226727	0.0807529	0.00406219	0.555057	0.0274724	4.71637e-05	5.48309e-05
C3_4	S1_1780906135		NW_018089072.1	unplaced	940050	A/G	0.617443	0.0302509	0.0825127	0.003817	6.03407e-06	1.0288e-05	0.730173	0.0363964	0.0491286	0.00259949	0.421458	0.0203922
C3_4	S1_1791046211		NW_018089182.1	unplaced	943487	A/G	0.876894	0.0437946	0.558644	0.0275547	1.01766e-06	7.04506e-06	0.368428	0.0178792	0.0094843	0.000668376	0.667842	0.0330328
CF	S1_851305	a	NC_034174.1	01	851305	A/T	1.17548e-09	1.40036e-05	0.454396	0.0221798	0.109415	0.00489721	0.765179	0.0381732	0.26382	0.0127822	5.74187e-17	4.96364e-06
CF	S1_851307	a	NC_034174.1	01	851307	A/G	1.17548e-09	1.41213e-05	0.454396	0.0221799	0.109415	0.00489732	0.765179	0.0381733	0.26382	0.0127823	5.74187e-17	5.07907e-06
CF	S1_5369202	a	NC_034174.1	01	5369202	A/T	3.332e-09	3.16552e-05	0.543575	0.0267705	0.719733	0.0355608	0.0634532	0.00324347	0.562346	0.0278412	2.03138e-16	9.92728e-06
CF	S1_5369221		NC_034174.1	01	5369221	G/A	7.36956e-05	0.000116971	0.796032	0.0397621	0.0890575	0.00397632	0.993761	0.0496895	0.339582	0.0165569	0.00012019	6.90292e-05
CF	S1_20208039	a	NC_034174.1	01	20208039	A/G	2.00985e-10	3.53032e-06	0.0349096	0.0016931	0.767467	0.0381117	0.909473	0.0455244	0.868076	0.0435845	4.67695e-17	3.69387e-06
CF	S1_30515150		NC_034174.1	01	30515150	A/C	0.000883954	0.00021888	0.85431	0.0427108	0.00901783	0.000479623	0.484809	0.0237266	0.0855402	0.00424555	1.21101e-06	2.98973e-05
CF	S1_39935800	a	NC_034174.1	01	39935800	G/T	4.1474e-09	3.22436e-05	0.423557	0.0205851	0.755141	0.0374524	0.556741	0.0274525	0.80656	0.0404433	0.000234947	8.4959e-05
CF	S1_41179014	a	NC_034174.1	01	41179014	G/C	2.0952e-09	2.5889e-05	0.936908	0.0468977	0.979827	0.0490015	0.885148	0.0442951	0.864176	0.0433798	2.89479e-07	2.36639e-05
CF	S1_45555009		NC_034174.1	01	45555009	T/G	3.98479e-05	0.000100967	0.620065	0.0307231	0.646246	0.0317194	0.270694	0.0130467	0.520326	0.0257249	0.000107653	6.67205e-05
CF	S1_67686395		NC_034175.1	02	300615	C/T	4.30814e-05	0.000103674	0.706822	0.03524	0.628587	0.0307963	0.730097	0.0363916	0.672936	0.033504	0.000414889	0.000109315
CF	S1_69911083	a	NC_034175.1	02	2525303	T/A	2.36089e-21	2.35354e-07	0.570913	0.028179	0.538978	0.0260218	0.681321	0.0338958	0.699346	0.0348986	2.94792e-08	1.66224e-05
CF	S1_76594160	ab	NC_034175.1	02	9208380	C/T	1.9061e-09	2.30647e-05	0.187181	0.0087215	0.245112	0.0111288	0.93602	0.0468284	0.814269	0.0408392	9.21686e-09	1.53526e-05
CF	S1_76594161	ab	NC_034175.1	02	9208381	A/G	1.9061e-09	2.31824e-05	0.187181	0.00872162	0.245112	0.011129	0.93602	0.0468285	0.814269	0.0408393	9.21686e-09	1.54681e-05
CF	S1_80222060	a	NC_034175.1	02	12836280	G/A	2.00985e-10	3.64799e-06	0.447777	0.0218282	0.952848	0.0476871			0.908545	0.0455828	9.08541e-09	1.51218e-05
CF	S1_88443638	a	NC_034175.1	02	21057858	C/A	3.40538e-09	3.18905e-05	0.792391	0.0395788	0.83785	0.0417529	0.908805	0.045492	0.625767	0.0311093	1.61072e-06	3.12825e-05
CF	S1_88443639	a	NC_034175.1	02	21057859	G/A	3.40538e-09	3.20082e-05	0.792391	0.0395789	0.83785	0.041753	0.908805	0.0454921	0.625767	0.0311094	1.61072e-06	3.13979e-05
CF	S1_88443657	a	NC_034175.1	02	21057877	C/T	3.40538e-09	3.17729e-05	0.792391	0.039579	0.83785	0.0417528	0.908805	0.0454923	0.625767	0.0311095	1.61072e-06	3.1167e-05
CF	S1_90023327	a	NC_034175.1	02	22637547	T/A	1.55614e-09	1.87107e-05	0.0115133	0.000633824	0.203981	0.00919302	0.825663	0.041249	0.519943	0.0257068	6.70551e-17	6.00254e-06
CF	S1_114489377	a	NC_034175.1	02	47103597	T/C	3.4301e-21	3.53032e-07	0.113344	0.00521927	0.16591	0.00744305	0.952585	0.0476377	0.432838	0.0212181	9.36868e-35	1.15433e-07
CF	S1_121252531	a	NC_034175.1	02	53866751	A/C	3.89122e-05	0.000100143	0.682512	0.033996	0.194195	0.00873565	0.789469	0.0394121	0.344182	0.0167851	0.000270126	9.0269e-05
CF	S1_121504645	a	NC_034175.1	02	54118865	C/T	2.00985e-10	3.76567e-06	0.259824	0.0122628	0.0396618	0.00183764	0.795806	0.0397428	0.0187625	0.00114876	1.14014e-06	2.90892e-05
CF	S1_121504654	a	NC_034175.1	02	54118874	C/A	2.00985e-10	3.88335e-06	0.301472	0.0143325	0.0396618	0.00183775	0.756451	0.0377305	0.0196978	0.00119662	1.17284e-06	2.93201e-05
CF	S1_121504657	a	NC_034175.1	02	54118877	A/G	2.00985e-10	4.00103e-06	0.259824	0.0122629	0.0396618	0.00183787	0.795806	0.0397429	0.0187625	0.00114887	1.14014e-06	2.92047e-05
CF	S1_121504658	a	NC_034175.1	02	54118878	T/C	2.00985e-10	4.1187e-06	0.301472	0.0143327	0.0396618	0.00183798	0.756451	0.0377307	0.0196978	0.00119673	1.17284e-06	2.94355e-05
CF	S1_121504663	a	NC_034175.1	02	54118883	A/T	2.00985e-10	4.23638e-06	0.301472	0.0143328	0.0396618	0.00183809	0.756451	0.0377308	0.0196978	0.00119684	1.17284e-06	2.9551e-05
CF	S1_121504666	a	NC_034175.1	02	54118886	C/G	2.00985e-10	4.35406e-06	0.301472	0.0143329	0.0396618	0.0018382	0.756451	0.0377309	0.0196978	0.00119696	1.17284e-06	2.96664e-05
CF	S1_127098792		NC_034175.1	02	59713012	G/T	4.00839e-05	0.000101202	0.943292	0.0472218	0.432878	0.0205728	0.853951	0.0427018	0.506364	0.0250141	0.00221053	0.000249221
CF	S1_128142596	abc	NC_034175.1	02	60756816	T/A	1.76335e-09	2.10642e-05	0.0848427	0.00392572	0.212931	0.00960588	0.830095	0.0414985	0.539407	0.0266721	6.37035e-06	3.70541e-05
CF	S1_137588723		NC_034175.1	02	70202943	A/T	0.804867	0.0400406			6.11615e-05	1.82277e-05			2.53209e-06	9.23817e-06	0.757209	0.0376408
CF	S1_160138302	a	NC_034176.1	03	18428499	G/A	9.11238e-10	1.20031e-05	0.620664	0.0307509	0.887679	0.0443483	0.484034	0.0236893	0.90106	0.045223	6.64236e-08	1.78922e-05
CF	S1_169071117	a	NC_034176.1	03	27361314	G/T	6.47487e-05	0.000112617	0.614058	0.030419	0.669908	0.0329814	0.861963	0.0431132	0.830925	0.0416875	0.0494227	0.00243634
CF	S1_175397489		NC_034176.1	03	33687686	A/T	0.00153173	0.000269128	0.804894	0.0402042	0.422933	0.0200691	0.308639	0.0149298	0.24671	0.0119239	4.11804e-06	3.42837e-05
CF	S1_178406950	a	NC_034176.1	03	36697147	C/T	1.30111e-09	1.56511e-05	0.528807	0.0260229	0.298208	0.0137372	0.396867	0.019289	0.128711	0.00627172	5.81549e-07	2.64343e-05
CF	S1_184486105	a	NC_034176.1	03	42776302	G/A	0.0465418	0.00233989	0.100232	0.00462191	0.952164	0.0476508	1.02704e-26	1.12942e-07	0.0270006	0.00155168	0.123216	0.00572758
CF	S1_190528396	a	NC_034176.1	03	48818593	C/A	1.14117e-07	3.82451e-05	0.975735	0.0487887	0.84859	0.0423046	0.790141	0.0394493	0.643248	0.0320017	6.27781e-09	1.47755e-05
CF	S1_194728417	a	NC_034176.1	03	53018614	C/T	9.11238e-10	1.21208e-05	0.803247	0.0401147	0.690107	0.0340427	0.694636	0.0345836	0.704475	0.0351723	6.05327e-17	5.19451e-06
CF	S1_219885856		NC_034177.1	04	8078511	A/C	1.06979e-05	6.56639e-05	0.340639	0.0163227	0.679496	0.0334949	0.852334	0.0426319	0.809929	0.0406126	1.33847e-05	4.16715e-05
CF	S1_219885862		NC_034177.1	04	8078517	T/C	1.06979e-05	6.57816e-05	0.340639	0.0163229	0.679496	0.033495	0.852334	0.042632	0.809929	0.0406127	1.33847e-05	4.17869e-05
CF	S1_221391300	a	NC_034177.1	04	9583955	A/G	7.80155e-07	4.20108e-05	0.393974	0.0190613	0.31188	0.0144038	0.623134	0.0308815	0.644793	0.0320822	6.30698e-05	5.84093e-05
CF	S1_226374245	b	NC_034177.1	04	14566900	C/G	1.83796e-09	2.24764e-05	0.0907505	0.00420122	0.146952	0.00657035	0.656427	0.0326251	0.114582	0.00561258	2.25819e-06	3.24368e-05
CF	S1_226430324	a	NC_034177.1	04	14622979	G/A	1.16036e-09	1.36506e-05	0.740926	0.0369457	0.585642	0.0285066	0.395431	0.0192167	0.840892	0.0421854	2.95797e-05	4.94055e-05
CF	S1_227509253	a	NC_034177.1	04	15701908	T/G	2.12164e-09	2.74188e-05	0.719749	0.0358949	0.853848	0.042581	0.929153	0.0465046	0.827422	0.041512	1.50694e-07	2.10089e-05
CF	S1_227509278	a	NC_034177.1	04	15701933	T/G	2.12164e-09	2.75365e-05	0.719749	0.035895	0.853848	0.0425811	0.929153	0.0465047	0.827422	0.0415121	1.50694e-07	2.11243e-05
CF	S1_227509281	a	NC_034177.1	04	15701936	C/G	2.12164e-09	2.73011e-05	0.719749	0.0358951	0.853848	0.0425812	0.929153	0.0465048	0.827422	0.0415122	1.50694e-07	2.12398e-05
CF	S1_227509809	a	NC_034177.1	04	15702464	C/T	2.00985e-10	4.47174e-06			0.340762	0.0158911	0.989323	0.0494636	0.559032	0.0276712	5.47705e-18	1.0389e-06
CF	S1_232353114		NC_034177.1	04	20545769	G/C	0.000495362	0.000180399	0.03252	0.00158659	0.573602	0.0278544	0.580974	0.028687	0.351831	0.0171578	1.21e-05	4.02863e-05
CF	S1_237637144	a	NC_034177.1	04	25829799	G/T	1.15495e-09	1.35329e-05	0.0126332	0.000685743	0.366136	0.0172101	0.538635	0.0264985	0.960265	0.0480969	2.50684e-05	4.80203e-05
CF	S1_237697034		NC_034177.1	04	25889689	C/A	3.95474e-05	0.000100732	0.811204	0.0405274	0.480217	0.0229702	0.613901	0.0303894	0.586679	0.0290974	0.00183065	0.000222325
CF	S1_239810041	a	NC_034177.1	04	28002696	C/T	2.11613e-09	2.69481e-05	0.004644	0.000310814	0.025022	0.00120359	0.33483	0.0162026	0.0086567	0.000620516	0.00079718	0.000145215
CF	S1_241129634		NC_034177.1	04	29322289	G/C	0.872379	0.0435635	6.96819e-06	1.13826e-05	0.405833	0.019199	0.649563	0.0322759	0.241648	0.0116712	0.863245	0.043069
CF	S1_241129670		NC_034177.1	04	29322325	C/T	0.872379	0.0435636	6.96819e-06	1.14987e-05	0.405833	0.0191991	0.649563	0.032276	0.241648	0.0116713	0.863245	0.0430691
CF	S1_242568687	a	NC_034177.1	04	30761342	C/T	2.75211e-09	3.05961e-05	0.817987	0.0408605	0.748566	0.0371007	0.702384	0.0349796	0.684161	0.0340997	2.29594e-07	2.32021e-05
CF	S1_244292414	a	NC_034177.1	04	32485069	A/C	2.11537e-09	2.68304e-05	0.0206458	0.00105022	0.897153	0.0448458	0.538088	0.0264707	0.619	0.0307554	1.59773e-05	4.24795e-05
CF	S1_247148626	a	NC_034177.1	04	35341281	G/C	1.70431e-08	3.60092e-05	0.992563	0.0496223	0.408451	0.0193311	0.754289	0.0376306	0.28165	0.0136778	0.0315556	0.00165116
CF	S1_247582455	a	NC_034177.1	04	35775110	C/A	2.00985e-10	4.58941e-06	0.716406	0.0357297	0.787761	0.0391449	0.687372	0.0341984	0.887365	0.0445493	7.40494e-08	1.87002e-05
CF	S1_247582478	a	NC_034177.1	04	35775133	C/A	2.00985e-10	4.70709e-06	0.716406	0.0357298	0.787761	0.039145	0.687372	0.0341985	0.887365	0.0445494	7.40494e-08	1.88157e-05
CF	S1_247582489	a	NC_034177.1	04	35775144	C/T	2.00985e-10	4.82477e-06	0.716406	0.0357299	0.787761	0.0391448	0.687372	0.0341986	0.887365	0.0445495	7.40494e-08	1.89311e-05
CF	S1_249474447	a	NC_034177.1	04	37667102	G/T	1.73072e-09	2.08289e-05	0.00899344	0.000516514	0.561033	0.0271851	0.228478	0.0110123	0.291291	0.0141513	2.12878e-05	4.55962e-05
CF	S1_253330382	a	NC_034177.1	04	41523037	T/C	5.30604e-09	3.34203e-05	0.120003	0.00553473	0.803172	0.0399555	0.000507301	7.82688e-05	0.146041	0.00707711	0.00136692	0.000190234
CF	S1_259086681	a	NC_034177.1	04	47279336	G/T	2.00985e-10	4.94244e-06	0.564466	0.0278537	0.351882	0.01647	0.863557	0.0432012	0.915196	0.0459137	0.00483267	0.0003994
CF	S1_259086711	a	NC_034177.1	04	47279366	A/G	2.00985e-10	5.06012e-06	0.564466	0.0278538	0.351882	0.0164701	0.863557	0.0432013	0.915196	0.0459138	0.00483267	0.000399515
CF	S1_263840095	a	NC_034177.1	04	52032750	C/T	1.23835e-09	1.48273e-05	0.0718831	0.00334149	0.0834065	0.00372393	0.720264	0.0358757	0.0486637	0.00257934	1.1433e-05	3.98245e-05
CF	S1_279768602	ac	NC_034177.1	04	67961257	G/A	1.16036e-09	1.37682e-05	0.311169	0.0148377	0.514259	0.024734	0.200624	0.00970274	0.787556	0.0394633	1.87026e-06	3.18596e-05
CF	S1_288060499	a	NC_034177.1	04	76253154	G/A	9.15809e-09	3.49501e-05	0.99491	0.049739	0.987745	0.0493967	0.555632	0.0273933	0.724551	0.0361885	0.000210375	8.20732e-05
CF	S1_289634642		NC_034177.1	04	77827297	A/C	6.70418e-06	5.95447e-05	0.210493	0.00984292	0.157961	0.00707883	0.471705	0.0230684	0.100069	0.00493207	0.000232415	8.47282e-05
CF	S1_289948835	a	NC_034177.1	04	78141490	A/C	8.61486e-14	2.47122e-06	0.560988	0.0276699	0.9683	0.0484421	0.649679	0.0322846	0.809127	0.0405761	9.07339e-09	1.50063e-05
CF	S1_292493898	a	NC_034178.1	05	827030	T/G	7.49158e-09	3.43618e-05	0.63812	0.031676	0.944554	0.0472747	0.296764	0.0143335	0.629809	0.0313132	1.70584e-11	1.3044e-05
CF	S1_308106430	a	NC_034178.1	05	16439562	C/G	1.66028e-09	2.01228e-05	0.368502	0.0177417	0.338386	0.0157579	0.237508	0.0114344	0.934804	0.046855	2.95908e-05	4.9521e-05
CF	S1_318353585	a	NC_034178.1	05	26686717	G/C	4.67964e-09	3.29496e-05	0.126981	0.00585901	0.825564	0.0411198	0.563139	0.027785	0.827106	0.041494	9.55392e-05	6.26804e-05
CF	S1_318654978	a	NC_034178.1	05	26988110	T/C	0.0443136	0.00224669	0.418906	0.0203466	0.732592	0.0362563	3.27981e-23	4.51768e-07	0.081413	0.00405333	0.121819	0.00565947
CF	S1_322533523		NC_034178.1	05	30866655	T/C	0.000441203	0.000174986	0.94915	0.0474975	0.666423	0.0327914	0.489014	0.0239311	0.408864	0.0199876	3.64936e-07	2.51645e-05
CF	S1_324234159	a	NC_034178.1	05	32567291	T/A	2.45584e-09	2.84779e-05	0.282238	0.0133795	0.231539	0.0104713	0.937518	0.0468967	0.408676	0.0199765	0.000877266	0.000150294
CF	S1_338611283	a	NC_034178.1	05	46944415	A/T	1.13136e-15	1.41213e-06	0.943838	0.0472445	0.354743	0.0166173	0.739117	0.0368516	0.743497	0.0371836	7.31649e-21	6.92601e-07
CF	S1_338851532	a	NC_034178.1	05	47184664	G/A	1.09302e-09	1.31799e-05	0.336263	0.0161059	0.692937	0.034192	0.445486	0.0217707	0.403348	0.0197129	0.000264316	8.87683e-05
CF	S1_338999065		NC_034178.1	05	47332197	T/A	0.000191788	0.00014133	0.0931239	0.00430796	0.574233	0.027888	0.587781	0.0290147	0.754577	0.0377723	6.71182e-06	3.75159e-05
CF	S1_343830700	a	NC_034178.1	05	52163832	C/G	6.47487e-05	0.000112735	0.341767	0.0163835	0.758067	0.0376065	0.964682	0.048252	0.656397	0.0326701	5.23453e-05	5.59852e-05
CF	S1_343830706	a	NC_034178.1	05	52163838	G/A	6.47487e-05	0.000112852	0.341767	0.0163836	0.758067	0.0376066	0.964682	0.0482521	0.656397	0.0326702	5.23453e-05	5.61007e-05
CF	S1_345974339	a	NC_034178.1	05	54307471	A/C	1.55755e-09	1.8946e-05	0.499293	0.0244975	0.854508	0.0426172	0.229832	0.011077	0.662323	0.0329688	3.46609e-07	2.43565e-05
CF	S1_356503811	a	NC_034178.1	05	64836943	A/T	1.83033e-09	2.20056e-05	0.449807	0.0219352	0.416242	0.0197248	0.961794	0.0481129	0.559891	0.0277205	1.03139e-07	1.92774e-05
CF	S1_356506307	a	NC_034178.1	05	64839439	T/A	2.0646e-09	2.51829e-05	0.638481	0.0316958	0.347639	0.0162566	0.628401	0.0311577	0.496139	0.0244856	7.39847e-17	6.57971e-06
CF	S1_356934808		NC_034178.1	05	65267940	A/C	0.00038068	0.000167455	0.662155	0.0329114	0.175719	0.00788051	0.91784	0.0459422	0.34843	0.016995	2.97186e-05	4.96364e-05
CF	S1_360559213	a	NC_034178.1	05	68892345	C/A	0.000119873	0.000128386	0.282333	0.013384	0.706044	0.0348479	0.72328	0.0360361	0.870007	0.0436838	0.00194621	0.000228674
CF	S1_361057722	a	NC_034178.1	05	69390854	A/G	2.82848e-09	3.07138e-05	0.151159	0.00699762	0.205271	0.00925083	0.566937	0.0279725	0.844114	0.0423487	1.31165e-16	9.46554e-06
CF	S1_368778054		NC_034179.1	06	5326245	T/C	0.00219473	0.000315728	0.987095	0.0493544	0.173088	0.00776198	0.425021	0.0207238	0.0769362	0.00385477	6.01297e-06	3.67078e-05
CF	S1_368778057		NC_034179.1	06	5326248	C/T	0.00219473	0.000315846	0.987095	0.0493546	0.173088	0.00776209	0.425021	0.0207237	0.0769362	0.00385488	6.01297e-06	3.68233e-05
CF	S1_370822885		NC_034179.1	06	7371076	C/A	0.000314454	0.000155922			0.756026	0.0374976	0.989328	0.049466	0.599924	0.0297692	4.98193e-07	2.6088e-05
CF	S1_372159727	a	NC_034179.1	06	8707918	G/T	5.37968e-15	2.00051e-06	0.648736	0.0322238	0.56249	0.0272581	0.490279	0.0239963	0.388936	0.0189867	0.00133139	0.000187118
CF	S1_428015380	a	NC_034179.1	06	64563571	G/A	2.00985e-10	5.1778e-06	0.45058	0.0219742	0.77802	0.0386429			0.887711	0.0445665	1.08191e-08	1.56989e-05
CF	S1_431821389	a	NC_034179.1	06	68369580	A/G	1.83602e-09	2.23587e-05	0.122349	0.0056417	0.634406	0.0310946	0.742814	0.0370413	0.810739	0.0406544	1.80805e-05	4.3403e-05
CF	S1_439219372		NC_034179.1	06	75767563	C/T	3.45105e-05	9.56716e-05	0.358378	0.017218	0.00715611	0.000392287	0.6167	0.0305381	0.309647	0.0150721	0.00686623	0.000502597
CF	S1_444445700	a	NC_034180.1	07	4284733	A/T	1.62934e-08	3.57739e-05	0.86458	0.0432286	0.887295	0.0443254	0.15874	0.00771846	0.726449	0.0362911	4.51952e-07	2.56262e-05
CF	S1_444445721	a	NC_034180.1	07	4284754	C/T	1.62934e-08	3.58916e-05	0.86458	0.0432288	0.887295	0.0443255	0.15874	0.00771857	0.726449	0.0362912	4.51952e-07	2.57417e-05
CF	S1_444445725	a	NC_034180.1	07	4284758	G/C	1.62934e-08	3.56562e-05	0.86458	0.0432285	0.887295	0.0443256	0.15874	0.00771868	0.726449	0.0362913	4.51952e-07	2.58571e-05
CF	S1_452265424	a	NC_034180.1	07	12104457	G/T	2.07619e-09	2.56536e-05	0.0316939	0.00155105	0.147195	0.00658087	0.419684	0.0204563	0.45484	0.022345	0.0319817	0.00166697
CF	S1_460192083		NC_034180.1	07	20031116	C/T	0.000381598	0.00016769	0.0826749	0.0038242	0.749259	0.0371431	0.694536	0.0345775	0.80167	0.0401965	2.12555e-05	4.52499e-05
CF	S1_463672824	a	NC_034180.1	07	23511857	G/A	0.000270794	0.000151215	0.304885	0.0145105	0.308039	0.0142203	0.970033	0.0485148	0.345268	0.0168414	4.7931e-05	5.50618e-05
CF	S1_470776432	a	NC_034180.1	07	30615465	A/T	5.52247e-09	3.3538e-05	0.615522	0.0304905	0.356305	0.0166947	0.406044	0.0197593	0.584849	0.029004	1.37171e-06	3.04744e-05
CF	S1_483481778	a	NC_034180.1	07	43320811	A/G	1.83888e-09	2.2594e-05	0.315069	0.0150342	0.328175	0.0152361	0.435634	0.0212742	0.748364	0.0374479	9.13245e-08	1.9162e-05
CF	S1_486196257		NC_034180.1	07	46035290	C/A	0.000276932	0.000152039	0.0113942	0.000628365	0.503215	0.0241459	0.620578	0.0307508	0.378086	0.0184548	2.44239e-05	4.75586e-05
CF	S1_495525879	a	NC_034181.1	08	4933485	G/T	1.98083e-09	2.40062e-05	0.285334	0.0135388	0.141812	0.00633865	0.941677	0.0471097	0.408957	0.0199946	4.97214e-07	2.59725e-05
CF	S1_504589936		NC_034181.1	08	13997542	G/A	2.44542e-05	8.63751e-05	0.278684	0.0131953	0.824045	0.041038	0.8407	0.042049	0.985378	0.0493062	0.000163063	7.5378e-05
CF	S1_521952924	a	NC_034181.1	08	31360530	G/T	2.20106e-08	3.61269e-05	0.72585	0.0362002	0.537867	0.0259599	0.970037	0.0485149	0.690456	0.0344359	0.000131495	7.12224e-05
CF	S1_525465799	ac	NC_034181.1	08	34873405	A/C	1.71425e-05	7.34306e-05	0.0413496	0.00198347	0.588857	0.0286704	0.800013	0.0399662	0.698623	0.034861	0.0898046	0.00420651
CF	S1_525465806	ac	NC_034181.1	08	34873412	C/T	1.71425e-05	7.35483e-05	0.0413496	0.00198359	0.588857	0.0286705	0.800013	0.0399663	0.698623	0.0348611	0.0898046	0.00420663
CF	S1_527932127	a	NC_034181.1	08	37339733	G/A	2.64765e-09	3.01254e-05	0.379866	0.018326	0.321805	0.0149072	0.764315	0.0381323	0.806924	0.0404628	3.4419e-07	2.4241e-05
CF	S1_529919517	a	NC_034181.1	08	39327123	T/A	1.83582e-09	2.2241e-05	0.482512	0.0236208	0.955457	0.0478184	0.520732	0.025552	0.932956	0.046768	6.60319e-17	5.88711e-06
CF	S1_529919518	a	NC_034181.1	08	39327124	A/C	1.83582e-09	2.21233e-05	0.913452	0.0457034	0.909353	0.0454934	0.520732	0.0255521	0.934391	0.0468349	5.41683e-17	4.27104e-06
CF	S1_541165435	a	NC_034181.1	08	50573041	T/G	2.94653e-10	1.03556e-05	0.99423	0.0497031	0.712297	0.0351812	0.881631	0.0441216	0.678665	0.0338108	0.000105204	6.56816e-05
CF	S1_551468791	ac	NC_034181.1	08	60876397	C/T	1.85482e-09	2.29471e-05	0.653769	0.0324714	0.996896	0.0498469	0.878966	0.0439906	0.93688	0.0469591	0.000127156	7.05298e-05
CF	S1_573631845	a	NC_034182.1	09	15517515	G/C	1.46703e-09	1.75339e-05	0.823051	0.0411315	0.618131	0.0302527	0.202633	0.00980201	0.928285	0.04655	0.000197352	7.93028e-05
CF	S1_592065968		NC_034182.1	09	33951638	A/C	4.77073e-05	0.000106969	0.54712	0.0269494	0.821302	0.0408971	0.916526	0.0458612	0.701059	0.0349843	0.00168676	0.000211012
CF	S1_596458048	a	NC_034182.1	09	38343718	G/T	8.23454e-10	1.14147e-05	0.76933	0.0383758	0.624362	0.0305781	0.136003	0.00664867	0.207502	0.0100089	0.00011095	6.74131e-05
CF	S1_597488418	a	NC_034182.1	09	39374088	T/A	2.00985e-10	5.29548e-06	0.407452	0.019767	0.756026	0.0374978	0.959608	0.0479929	0.622379	0.0309307	0.000557627	0.000124206
CF	S1_602511367	a	NC_034183.1	10	4748973	T/C	1.79544e-09	2.14173e-05	0.934025	0.0467483	0.661429	0.0325214	0.613359	0.030358	0.648958	0.0322909	0.00647424	0.000483435
CF	S1_630110649	a	NC_034183.1	10	32348255	G/C	9.25258e-10	1.23561e-05	0.903717	0.0452097	0.668772	0.0329132	0.284829	0.0137454	0.399125	0.0194984	1.63504e-07	2.17015e-05
CF	S1_634365936	a	NC_034183.1	10	36603542	T/G	1.06825e-09	1.28268e-05	0.619866	0.0307114	0.426794	0.0202654	0.612737	0.0303272	0.570827	0.0282818	9.13189e-17	8.19578e-06
CF	S1_634365940	a	NC_034183.1	10	36603546	A/G	1.06825e-09	1.29445e-05	0.619866	0.0307115	0.426794	0.0202655	0.612737	0.0303273	0.570827	0.0282819	9.13189e-17	8.42664e-06
CF	S1_634365966	a	NC_034183.1	10	36603572	G/A	1.06825e-09	1.30622e-05	0.619866	0.0307116	0.426794	0.0202656	0.612737	0.0303274	0.570827	0.0282821	9.13189e-17	8.31121e-06
CF	S1_635429417		NC_034183.1	10	37667023	A/G	0.000715919	0.000203935	0.163828	0.00759614	0.0619017	0.00280818	0.977103	0.0488647	0.273441	0.0132739	5.62759e-05	5.69087e-05
CF	S1_639684951	a	NC_034183.1	10	41922557	C/A	1.0627e-05	6.55462e-05	0.616109	0.0305261	0.0543887	0.00247438	0.719609	0.0358434	0.080065	0.00399289	0.00322029	0.000310516
CF	S1_647375878	a	NC_034183.1	10	49613484	A/T	7.38107e-10	1.10617e-05	0.0363241	0.00175954	0.745369	0.0369236	0.539542	0.02654	0.630433	0.0313442	3.77608e-09	1.44292e-05
CF	S1_648076376		NC_034183.1	10	50313982	T/A	2.78213e-05	9.16706e-05	0.0786539	0.00364103	0.859116	0.0428546	0.518399	0.0254283	0.672529	0.0334824	0.0381238	0.00193697
CF	S1_662424802	a	NC_034183.1	10	64662408	C/T	2.00985e-10	5.41315e-06					0.959608	0.0479935	0.789907	0.0395857	5.47705e-18	1.15433e-06
CF	S1_664417494	a	NC_034184.1	11	1424171	T/A	1.79544e-09	2.15349e-05	0.00363095	0.000261451			0.683361	0.034	0.818188	0.0410334	2.17961e-17	2.53954e-06
CF	S1_676758738	a	NC_034184.1	11	13765415	T/G	1.28776e-09	1.51804e-05	0.104619	0.00482471	0.649427	0.0318836	0.372436	0.0180821	0.903114	0.045318	0.000434393	0.000111624
CF	S1_677182876	a	NC_034184.1	11	14189553	A/T	0.542448	0.0263695	0.952108	0.0476426	1.13797e-05	1.19654e-05	0.885513	0.0443099	0.00945985	0.000666929	0.611663	0.0301314
CF	S1_695123920		NC_034184.1	11	32130597	C/T	1.98209e-06	4.75416e-05	0.426938	0.0207642	0.174265	0.00781532	0.754837	0.0376565	0.474181	0.0233456	1.87236e-06	3.19751e-05
CF	S1_699372645	a	NC_034184.1	11	36379322	C/T	9.031e-12	3.17729e-06	0.238383	0.0112256	0.762674	0.0378472	0.887189	0.0444082	0.71814	0.0358582	1.34042e-07	1.997e-05
CF	S1_699372648	a	NC_034184.1	11	36379325	A/G	8.74576e-12	3.05961e-06	0.22253	0.0104535	0.816567	0.0406466	0.887189	0.0444084	0.753401	0.0377109	1.33164e-07	1.98546e-05
CF	S1_699372650	a	NC_034184.1	11	36379327	A/G	9.031e-12	3.29496e-06	0.238383	0.0112257	0.762674	0.0378473	0.887189	0.0444085	0.71814	0.0358584	1.34042e-07	2.00854e-05
CF	S1_703937825	a	NC_034184.1	11	40944502	A/G	2.50222e-09	2.9184e-05	0.229136	0.010786	0.302348	0.0139387	0.731502	0.0364632	0.500128	0.0246927	0.000169513	7.60706e-05
CF	S1_708622988	a	NC_034184.1	11	45629665	A/T	1.58325e-09	1.91814e-05	0.20161	0.00940771	0.560605	0.0271617	0.279314	0.0134782	0.864363	0.0433896	7.51099e-17	7.27231e-06
CF	S1_715306934	a	NC_034184.1	11	52313611	G/A	2.00985e-10	5.76618e-06	0.492727	0.0241421							1.73167e-07	2.22787e-05
CF	S1_715307023		NC_034184.1	11	52313700	A/G	7.36956e-05	0.000117089	0.551909	0.0272023			0.989323	0.0494641	0.825798	0.0414274	0.000298245	9.41937e-05
CF	S1_715826524	a	NC_034184.1	11	52833201	C/A	1.72804e-18	9.41418e-07	0.600641	0.0297086	0.869699	0.0433977	0.876876	0.043891	0.950754	0.0476424	7.10413e-29	3.463e-07
CF	S1_717884513	a	NC_034184.1	11	54891190	A/T	1.58325e-09	1.92991e-05	0.165924	0.00769382	0.331727	0.0154198	0.245121	0.011804	0.710782	0.0354763	1.01241e-08	1.55835e-05
CF	S1_728755913		NC_034184.1	11	65762590	T/C	7.36956e-05	0.000117207	0.749921	0.0374025	0.264641	0.0120813	0.834368	0.0417274	0.283498	0.0137688	0.00312415	0.000304744
CF	S1_753507709	a	NC_034185.1	12	11050464	G/T	6.76072e-10	1.0944e-05	0.689797	0.0343609	0.924967	0.0462854	0.0620891	0.00318056	0.287131	0.0139445	5.47121e-17	4.38647e-06
CF	S1_772483823	a	NC_034185.1	12	30026578	A/G	2.03792e-09	2.48299e-05	0.112056	0.0051591	0.285625	0.0130996	0.225126	0.0108611	0.570606	0.0282713	0.00219559	0.000247143
CF	S1_784936652	a	NC_034185.1	12	42479407	T/A	8.77056e-09	3.48325e-05	0.348967	0.016745	0.238515	0.0108077	0.243048	0.0117041	0.595745	0.0295588	1.18554e-08	1.58144e-05
CF	S1_785088250		NC_034185.1	12	42631005	C/G	0.000385386	0.000168278	0.500689	0.0245701	0.0278399	0.00132827	0.859862	0.0429969	0.117992	0.00577386	2.52759e-07	2.33176e-05
CF	S1_798071475	a	NC_034186.1	13	4333527	A/C	2.00985e-10	5.88386e-06			0.139044	0.00621743	0.974395	0.0487339	0.232651	0.0112299	5.47705e-18	1.26977e-06
CF	S1_800193657		NC_034186.1	13	6455709	G/A	7.36956e-05	0.000117324			0.786711	0.0390885			0.655158	0.0326082	3.39782e-08	1.68533e-05
CF	S1_803321705	a	NC_034186.1	13	9583757	C/T	2.26687e-15	1.5298e-06	0.390181	0.0188767	0.381952	0.0180102	0.647212	0.0321547	0.36403	0.0177632	1.67157e-08	1.60452e-05
CF	S1_803655534	a	NC_034186.1	13	9917586	T/C	1.03144e-09	1.27091e-05	0.0152637	0.000807467	0.692469	0.0341694	0.777714	0.0388209	0.842686	0.0422717	0.0122077	0.000753319
CF	S1_804568471	a	NC_034186.1	13	10830523	C/T	2.52197e-09	2.94193e-05	0.638061	0.0316729	0.610485	0.0298328	0.796906	0.0398044	0.826743	0.0414752	0.000420769	0.000110239
CF	S1_804568479	a	NC_034186.1	13	10830531	C/A	2.52197e-09	2.9537e-05	0.638061	0.031673	0.610485	0.0298329	0.796906	0.0398045	0.826743	0.0414753	0.000420769	0.000109893
CF	S1_804568488	a	NC_034186.1	13	10830540	G/A	2.52197e-09	2.96547e-05	0.638061	0.0316731	0.610485	0.029833	0.796906	0.0398046	0.826743	0.0414754	0.000420769	0.000110008
CF	S1_804568499	a	NC_034186.1	13	10830551	C/A	2.52197e-09	2.97723e-05	0.638061	0.0316732	0.610485	0.0298331	0.796906	0.0398047	0.826743	0.0414755	0.000420769	0.000110124
CF	S1_813642232	a	NC_034186.1	13	19904284	C/T	1.99304e-09	2.42415e-05	0.188729	0.00879305	0.599628	0.0292367	0.713212	0.0355243	0.463213	0.0227801	6.33738e-17	5.42537e-06
CF	S1_813642243	a	NC_034186.1	13	19904295	G/T	1.99304e-09	2.43592e-05	0.188729	0.00879317	0.599628	0.0292368	0.713212	0.0355244	0.463213	0.0227802	6.33738e-17	5.54081e-06
CF	S1_831099050	a	NC_034186.1	13	37361102	A/T	2.1138e-09	2.64774e-05	0.0889647	0.00411597	0.0135809	0.000696231	0.644962	0.0320378	0.0181874	0.00111982	8.54118e-17	7.96491e-06
CF	S1_831099064	a	NC_034186.1	13	37361116	A/C	2.1138e-09	2.65951e-05	0.0889647	0.00411608	0.0135809	0.000696342	0.644962	0.0320379	0.0181874	0.00111993	8.54118e-17	8.08034e-06
CF	S1_854262362		NC_034186.1	13	60524414	C/T	0.000177119	0.000137565	0.72805	0.0363026	0.431436	0.0204979	0.575089	0.0283904	0.530634	0.0262452	1.3103e-05	4.10943e-05
CF	S1_854406525	a	NC_034186.1	13	60668577	A/G	2.67715e-10	9.88489e-06	0.222175	0.0104357	0.723682	0.0357771	0.927232	0.0464022	0.986001	0.0493344	0.00769456	0.000546347
CF	S1_855330930	a	NC_034186.1	13	61592982	A/T	8.59261e-09	3.47148e-05	0.92986	0.0465284	0.839113	0.0418167	0.836777	0.0418483	0.771223	0.0386256	0.000106083	6.63742e-05
CF	S1_858195684	a	NC_034186.1	13	64457736	A/C	1.76083e-09	2.09465e-05	0.524231	0.025783	0.524719	0.0252621	0.619596	0.030698	0.573446	0.0284156	7.5011e-17	7.15687e-06
CF	S1_869525014	a	NC_034187.1	14	8942808	A/T	2.30256e-15	1.64748e-06	0.548066	0.0269954	0.79876	0.0397204	0.805747	0.0402545	0.710507	0.0354641	1.34268e-07	2.02009e-05
CF	S1_871202318	a	NC_034187.1	14	10620112	G/A	2.00478e-09	2.47122e-05	0.0129829	0.0006991	0.436313	0.0207504	0.931022	0.0465885	0.315023	0.0153308	3.48539e-05	5.13679e-05
CF	S1_877090553	a	NC_034187.1	14	16508347	A/G	0.365116	0.0172464	0.889057	0.0444686	0.873131	0.0435718	5.24872e-07	1.34401e-05	0.131976	0.00642498	0.383368	0.0184254
CF	S1_890131699	a	NC_034187.1	14	29549493	A/G	9.18929e-10	1.22384e-05	0.161503	0.00749079	0.43574	0.0207207	0.25145	0.0121129	0.211627	0.0102101	5.15281e-17	4.04017e-06
CF	S1_894502080	a	NC_034187.1	14	33919874	G/A	8.13817e-10	1.1297e-05	0.765803	0.0381972	0.68537	0.0337975	0.332359	0.0160801	0.467115	0.0229759	1.56074e-07	2.15861e-05
CF	S1_897006043	a	NC_034187.1	14	36423837	C/T	1.55646e-09	1.88284e-05	0.550965	0.0271524	0.848287	0.04229	0.302222	0.0146054	0.660513	0.0328757	6.90539e-08	1.81231e-05
CF	S1_913073537	a	NC_034187.1	14	52491331	G/A	1.31078e-09	1.58864e-05	0.174384	0.00811416	0.122004	0.00545679	0.976633	0.0488419	0.141155	0.00685216	0.00104979	0.000165416
CF	S1_918373015	a	NC_034187.1	14	57790809	G/A	4.34616e-09	3.28319e-05	0.602946	0.0298374	0.222011	0.0100233	0.949037	0.04747	0.684123	0.0340977	0.00187646	0.000224403
CF	S1_926195435		NC_034187.1	14	65613229	C/A	0.00184087	0.000290427	0.945543	0.0473296	0.409721	0.0193959	0.643233	0.0319515	0.560598	0.0277574	8.73451e-06	3.85548e-05
CF	S1_939684441	a	NC_034188.1	15	7715653	T/A	1.12048e-09	1.32975e-05	0.271221	0.0128322	0.235586	0.0106642	0.499144	0.0244288	0.228535	0.0110274	5.08481e-17	3.92474e-06
CF	S1_948752671		NC_034188.1	15	16783883	C/G	3.01607e-05	9.32004e-05	0.54374	0.0267788	0.889989	0.0444662	0.915516	0.045813	0.913612	0.0458334	0.00100079	0.000162646
CF	S1_948752709		NC_034188.1	15	16783921	A/G	3.01607e-05	9.33181e-05	0.54374	0.0267789	0.889989	0.0444663	0.915516	0.0458131	0.913612	0.0458335	0.00100079	0.000162761
CF	S1_959520201	a	NC_034188.1	15	27551413	C/T	9.40644e-05	0.000122855	0.811	0.0405153	0.632285	0.0309896	0.513234	0.0251596	0.805039	0.0403648	7.58855e-05	6.03717e-05
CF	S1_959520202	a	NC_034188.1	15	27551414	A/T	9.40644e-05	0.000122973	0.811	0.0405154	0.632285	0.0309898	0.513234	0.0251598	0.805039	0.0403649	7.58855e-05	6.04871e-05
CF	S1_964276581		NC_034188.1	15	32307793	G/T	0.0445558	0.0022567	0.323679	0.0154671	9.36307e-05	2.1918e-05	0.140477	0.00684779	2.39988e-06	9.12687e-06	0.131234	0.00609789
CF	S1_966167114	a	NC_034188.1	15	34198326	G/T	1.68672e-09	2.04758e-05	0.129569	0.00597923	0.466111	0.0222599	0.331783	0.0160461	0.982491	0.0491608	4.50623e-06	3.50918e-05
CF	S1_975314698	a	NC_034188.1	15	43345910	A/T	1.66247e-09	2.02405e-05	0.783911	0.039127	0.979994	0.0490094	0.570927	0.0281813	0.741753	0.037089	5.49488e-17	4.5019e-06
CF	S1_975314700	a	NC_034188.1	15	43345912	T/A	1.93349e-09	2.33001e-05	0.257556	0.0121493	0.98422	0.0492221	0.527535	0.0258943	0.789909	0.0395858	5.38028e-17	4.1556e-06
CF	S1_979051054	a	NC_034188.1	15	47082266	A/G	1.08899e-05	6.60169e-05	0.59609	0.0294793	0.968435	0.048449	0.255615	0.0123065	0.833594	0.0418143	1.26903e-09	1.33903e-05
CF	S1_982414684		NC_034188.1	15	50445896	T/C	0.369544	0.0174894	0.947063	0.0474038	3.38938e-06	9.28158e-06	0.43334	0.0211525	1.17724e-06	7.45732e-06	0.375395	0.0180286
CF	S1_991626588	a	NC_034188.1	15	59657800	A/T	2.98638e-09	3.09491e-05	0.882017	0.0441135	0.0849266	0.00379248	0.439438	0.0214675	0.0519047	0.00272582	1.49134e-07	2.08935e-05
CF	S1_1005227990	a	NC_034189.1	16	6185666	A/T	9.38344e-10	1.24738e-05	0.945549	0.0473299	0.426916	0.0202713	0.608501	0.0300979	0.725352	0.0362323	1.44207e-16	9.69641e-06
CF	S1_1006625981	a	NC_034189.1	16	7583657	C/T	3.32564e-09	3.15375e-05	0.914517	0.0457616	0.226025	0.0102151	0.978563	0.0489392	0.061145	0.00315289	0.00256907	0.00027173
CF	S1_1011662103		NC_034189.1	16	12619779	C/A	0.000849856	0.000214996	0.881156	0.0440715	0.99017	0.0495172	0.510835	0.0250408	0.976156	0.0488672	2.80843e-06	3.3014e-05
CF	S1_1011662104		NC_034189.1	16	12619780	A/T	0.000849856	0.000215114	0.881156	0.0440716	0.99017	0.0495174	0.510835	0.0250409	0.976156	0.048867	2.80843e-06	3.31294e-05
CF	S1_1017403451	a	NC_034189.1	16	18361127	C/A	6.35685e-10	1.07086e-05	0.473777	0.0231833	0.217357	0.00981656	0.533561	0.0262426	0.319768	0.0155682	0.00060805	0.0001279
CF	S1_1041092433	b	NC_034190.1	17	8248355	A/T	0.000499975	0.000181576	0.573154	0.0282867	0.678995	0.0334682	0.881182	0.0441033	0.936307	0.0469313	8.76047e-06	3.86702e-05
CF	S1_1047581119	a	NC_034190.1	17	14737041	T/G	1.81235e-09	2.1888e-05	0.151837	0.00703258	0.257509	0.0117327	0.534785	0.0263079	0.703291	0.03511	1.46808e-08	1.59298e-05
CF	S1_1059046592	a	NC_034190.1	17	26202514	A/G	2.11556e-10	9.53186e-06	0.516007	0.0253609	0.33989	0.0158437	0.786906	0.0392835	0.536923	0.0265486	2.48698e-18	8.08034e-07
CF	S1_1059046595	abc	NC_034190.1	17	26202517	G/A	2.11556e-10	9.64953e-06	0.516007	0.025361	0.33989	0.0158438	0.786906	0.0392836	0.536923	0.0265487	2.48698e-18	9.23468e-07
CF	S1_1060219328		NC_034190.1	17	27375250	T/C	0.000136713	0.000130386	0.513334	0.0252256	0.119494	0.00534172	0.756684	0.0377412	0.106576	0.00524038	1.7532e-07	2.27404e-05
CF	S1_1060911463	a	NC_034190.1	17	28067385	T/C	0.272546	0.0126125	0.459945	0.0224648	0.444468	0.0211658	3.74734e-25	2.25884e-07	0.252809	0.0122229	0.644822	0.0318586
CF	S1_1060953921	a	NC_034190.1	17	28109843	G/T	2.10418e-09	2.61243e-05	0.0141418	0.000758336	0.527416	0.02541	0.832017	0.0415998	0.541488	0.0267767	2.47622e-05	4.77894e-05
CF	S1_1070007095	a	NC_034190.1	17	37163017	T/C	0.000189733	0.000140742	0.640046	0.031776	0.665916	0.0327607	0.702893	0.0350062	0.532268	0.0263283	1.1919e-07	1.95083e-05
CF	S1_1071130086	a	NC_034190.1	17	38286008	C/T	1.16206e-09	1.38859e-05	0.98673	0.0493374	0.804456	0.0400206	0.777871	0.03883	0.914674	0.0458889	3.62052e-17	2.88584e-06
CF	S1_1084072966	a	NC_034190.1	17	51228888	C/A	4.89297e-09	3.30673e-05	0.0137588	0.000737778	0.408186	0.0193167	0.752079	0.0375153	0.257956	0.0124877	3.19268e-05	5.00981e-05
CF	S1_1086971437		NC_034190.1	17	54127359	G/C	6.01818e-05	0.000110617	0.202672	0.00946369	0.846681	0.0422103	0.706124	0.0351622	0.836078	0.0419446	0.0023513	0.000260764
CF	S1_1089883395		NC_034190.1	17	57039317	G/A	1.89096e-06	4.71886e-05	0.802438	0.0400737	0.595673	0.0290339	0.810909	0.0405158	0.753791	0.0377314	0.000300791	9.47709e-05
CF	S1_1093189874	a	NC_034190.1	17	60345796	C/T	1.07142e-08	3.50678e-05	0.320317	0.0152989	0.766866	0.0380771	0.676295	0.0336373	0.528732	0.0261502	9.89844e-05	6.39501e-05
CF	S1_1109389865	a	NC_034191.1	18	978508	A/G	1.39026e-09	1.64748e-05	0.984156	0.0492065	0.576501	0.0280033	0.96818	0.0484236	0.656096	0.0326569	5.6275e-17	4.61734e-06
CF	S1_1109389867	a	NC_034191.1	18	978510	G/C	1.39026e-09	1.67102e-05	0.984156	0.0492066	0.576501	0.0280035	0.96818	0.0484237	0.656096	0.0326571	5.6275e-17	4.73277e-06
CF	S1_1109389868	a	NC_034191.1	18	978511	C/T	1.39026e-09	1.65925e-05	0.984156	0.0492067	0.576501	0.0280034	0.96818	0.0484238	0.656096	0.0326572	5.6275e-17	4.84821e-06
CF	S1_1109389869	abc	NC_034191.1	18	978512	A/G	1.29539e-09	1.5298e-05	0.664983	0.0330572	0.717568	0.0354499	0.968609	0.0484432	0.753804	0.0377316	5.02483e-17	3.8093e-06
CF	S1_1111131293		NC_034191.1	18	2719936	A/G	0.00299885	0.000366918			0.644331	0.0316177	0.940686	0.0470637	0.865664	0.0434569	3.86218e-05	5.27531e-05
CF	S1_1121420885	a	NC_034191.1	18	13009528	G/A	2.00985e-10	6.00154e-06	0.012985	0.000699216	0.763407	0.0378903	0.766577	0.0382369	0.796611	0.0399406	3.47027e-05	5.10216e-05
CF	S1_1121420888	a	NC_034191.1	18	13009531	T/A	2.00985e-10	6.11922e-06	0.012985	0.000699332	0.763407	0.0378904	0.766577	0.038237	0.796611	0.0399407	3.47027e-05	5.1137e-05
CF	S1_1121420973	a	NC_034191.1	18	13009616	G/A	1.54005e-09	1.81223e-05	0.566827	0.0279772	0.6124	0.029946	0.870849	0.043582	0.937006	0.0469642	7.37045e-08	1.84694e-05
CF	S1_1121420978	a	NC_034191.1	18	13009621	G/A	1.54005e-09	1.824e-05	0.566827	0.0279774	0.6124	0.0299461	0.870849	0.0435821	0.937006	0.0469643	7.37045e-08	1.85848e-05
CF	S1_1124708923	a	NC_034191.1	18	16297566	T/A	5.08607e-10	1.0591e-05	0.786799	0.039287	0.574489	0.0279006	0.405884	0.0197522	0.693792	0.0346081	6.72945e-07	2.6896e-05
CF	S1_1125775648		NC_034191.1	18	17364291	A/G	0.0012966	0.000253124	0.371598	0.0179004	0.526702	0.0253739	0.473331	0.0231477	0.248114	0.0119903	7.46905e-06	3.79776e-05
CF	S1_1127283654		NC_034191.1	18	18872297	T/C	0.00181285	0.000289133	0.439231	0.0213871	0.118207	0.00528815	0.814529	0.0406876	0.140436	0.00681877	9.32954e-06	3.91319e-05
CF	S1_1139052604	a	NC_034191.1	18	30641247	T/A	4.3533e-05	0.000104144	0.903311	0.0451903	0.315298	0.0145856	0.508022	0.0248939	0.658904	0.0327947	0.00123951	0.000178806
CF	S1_1139052618	a	NC_034191.1	18	30641261	C/T	4.3533e-05	0.000104262	0.903311	0.0451904	0.315298	0.0145855	0.508022	0.024894	0.658904	0.0327948	0.00123951	0.000178922
CF	S1_1139105381	a	NC_034191.1	18	30694024	C/A	5.06039e-05	0.00010791	0.169299	0.00785887	0.347808	0.0162645	0.447177	0.0218544	0.29456	0.0143174	2.80357e-05	4.87129e-05
CF	S1_1157091127	a	NC_034191.1	18	48679770	C/T	4.03163e-20	8.23741e-07	0.0527228	0.00249372	0.525864	0.0253258	0.450189	0.0220042	0.946752	0.0474475	5.29583e-09	1.45446e-05
CF	S1_1161151004		NC_034191.1	18	52739647	G/T	0.00180741	0.000288545	0.946422	0.0473727	0.379715	0.0178984	0.240335	0.0115697	0.953607	0.0477829	4.41109e-06	3.47455e-05
CF	S1_1161151043		NC_034191.1	18	52739686	G/C	0.00180741	0.000288662	0.946422	0.0473728	0.379715	0.0178985	0.240335	0.0115698	0.953607	0.0477831	4.41109e-06	3.48609e-05
CF	S1_1168116477		NC_034191.1	18	59705120	T/G	0.00120038	0.000246063	0.731031	0.036458	0.798738	0.0397191	0.287575	0.0138827	0.654648	0.0325834	2.04545e-05	4.47882e-05
CF	S1_1170659168	a	NC_034191.1	18	62247811	T/A	2.00985e-10	6.23689e-06	0.786362	0.0392622	0.565903	0.027439	0.977508	0.0488856	0.690698	0.0344486	0.000226847	8.46127e-05
CF	S1_1175149857	a	NC_034192.1	19	260706	G/T	1.30083e-09	1.54157e-05	0.760615	0.0379325	0.0258252	0.00123702	0.50811	0.0248999	0.659913	0.0328442	0.0033177	0.000315595
CF	S1_1175149861	a	NC_034192.1	19	260710	G/A	1.30083e-09	1.55334e-05	0.743107	0.0370623	0.995508	0.0497791	0.356652	0.0172991	0.793352	0.0397737	0.00717039	0.000518989
CF	S1_1184631262		NC_034192.1	19	9742111	T/G	2.42712e-05	8.55514e-05	0.016029	0.000841731	0.822719	0.0409726	0.849174	0.0424782	0.866291	0.043492	9.28364e-05	6.22186e-05
CF	S1_1186658559	a	NC_034192.1	19	11769408	T/C	1.42639e-09	1.70632e-05	0.0285203	0.0014025	0.745079	0.0369092	0.960089	0.0480243	0.723843	0.0361557	0.00860931	0.000589519
CF	S1_1187516984		NC_034192.1	19	12627833	T/A	0.00157647	0.000271834	0.174508	0.0081195	0.943841	0.0472371	0.480764	0.0235134	0.954833	0.0478432	3.17505e-05	4.99827e-05
CF	S1_1194878620	a	NC_034192.1	19	19989469	C/T	2.65258e-13	2.94193e-06	0.0958205	0.00442539	0.722751	0.0357287	0.658329	0.0327195	0.775337	0.0388386	0.000360273	0.00010389
CF	S1_1197835622	a	NC_034192.1	19	22946471	C/A	2.06544e-09	2.53006e-05	0.294523	0.0139882	0.415901	0.0197102	0.425858	0.0207712	0.604174	0.029989	7.62569e-06	3.83239e-05
CF	S1_1210249986		NC_034192.1	19	35360835	A/T	1.79554e-05	7.54311e-05	0.295674	0.0140473	0.615602	0.0301173	0.723066	0.0360274	0.631023	0.0313767	0.00352261	0.000325753
CF	S1_1210250033		NC_034192.1	19	35360882	G/A	1.79554e-05	7.55488e-05	0.295674	0.0140474	0.615602	0.0301174	0.723066	0.0360275	0.631023	0.0313766	0.00352261	0.000325869
CF	S1_1212212481	a	NC_034192.1	19	37323330	G/A	1.54535e-09	1.8593e-05	0.755408	0.0376704	0.867118	0.0432684	0.227513	0.010966	0.689519	0.0343866	1.02508e-16	9.00381e-06
CF	S1_1212212510	a	NC_034192.1	19	37323359	A/G	1.20066e-09	1.43566e-05	0.327166	0.0156446	0.762937	0.0378607	0.980958	0.0490602	0.719411	0.0359281	5.0587e-08	1.75459e-05
CF	S1_1217703569	a	NC_034192.1	19	42814418	A/C	4.16722e-09	3.23612e-05	0.326051	0.0155904	0.68945	0.0340087	0.450318	0.0220115	0.425302	0.0208327	0.00408897	0.00035819
CF	S1_1218904303	a	NC_034192.1	19	44015152	G/A	4.93277e-06	5.80149e-05	0.0109915	0.000609201	0.865002	0.0431592	0.702613	0.0349923	0.633076	0.0314799	0.000694742	0.000137712
CF	S1_1223360905		NC_034192.1	19	48471754	T/C	7.36956e-05	0.000117442	0.55779	0.0275135	0.0203335	0.00100879	0.438405	0.0214115	0.0116813	0.000784688	0.000296028	9.33857e-05
CF	S1_1223362432	a	NC_034192.1	19	48473281	C/T	6.47487e-05	0.00011297	0.30726	0.0146407	0.552386	0.0267336	0.766577	0.0382371	0.737266	0.0368492	0.00341376	0.00032102
CF	S1_1231675411	a	NC_034193.1	20	1787798	C/T	1.72501e-09	2.05935e-05	0.206141	0.00962537	0.498808	0.0239228	0.146447	0.00713218	0.271534	0.0131784	7.2907e-06	3.77467e-05
CF	S1_1236384164		NC_034193.1	20	6496551	T/C	7.80246e-05	0.000119207	0.782046	0.0390257	0.984907	0.049257			0.932633	0.0467527	0.000247386	8.65751e-05
CF	S1_1239605817	a	NC_034193.1	20	9718204	C/T	1.99354e-09	2.44769e-05	0.518831	0.0255085	0.0113592	0.000590331	0.526068	0.0258165	0.1222	0.00596886	8.24453e-17	7.84947e-06
CF	S1_1240655382	a	NC_034193.1	20	10767769	G/A	5.05898e-15	1.88284e-06	0.0818929	0.00378738	0.958321	0.0479576	0.316773	0.0153097	0.828085	0.0415437	0.00148682	0.000197968
CF	S1_1247232447	ab	NC_034193.1	20	17344834	C/G	6.80987e-05	0.000115324	0.204335	0.0095407	0.99865	0.0499299	0.942926	0.0471784	0.931834	0.0467154	3.58181e-06	3.35911e-05
CF	S1_1260928990	a	NC_034193.1	20	31041377	C/G	1.5997e-09	1.94167e-05	0.270516	0.0127957	0.596317	0.0290657	0.198919	0.00962435	0.556038	0.0275237	4.83627e-05	5.52926e-05
CF	S1_1261362509	c	NC_034193.1	20	31474896	G/A	7.48911e-05	0.000118148	0.362611	0.0174406	0.647835	0.0318008	0.195689	0.00946127	0.801318	0.0401808	0.000401937	0.000108161
CF	S1_1266220187	a	NC_034193.1	20	36332574	A/G	2.11622e-09	2.70658e-05	0.61313	0.0303744	0.44888	0.0213902	0.899739	0.0450438	0.606398	0.0301046	0.00896245	0.000605564
CF	S1_1269955081	a	NC_034193.1	20	40067468	A/C	2.00985e-10	6.35457e-06	0.492727	0.0241435	0.892648	0.0446091			0.94517	0.047371	6.96328e-17	6.11797e-06
CF	S1_1279575993	a	NC_034194.1	21	9127494	G/A	2.37051e-05	8.46099e-05	0.0106473	0.000592243	0.384764	0.0181503	0.864918	0.0432676	0.502405	0.0248113	0.0883515	0.00413933
CF	S1_1280364880	a	NC_034194.1	21	9916381	A/T	2.51421e-09	2.93016e-05	0.0959314	0.00443073	0.152005	0.0067987	0.732877	0.0365312	0.726766	0.0363088	0.000614221	0.000128477
CF	S1_1304111655	a	NC_034194.1	21	33663156	G/A	2.12028e-09	2.71834e-05	0.304195	0.0144764	0.717893	0.0354678	0.94354	0.0472077	0.915802	0.0459451	7.85063e-08	1.90465e-05
CF	S1_1304111658	a	NC_034194.1	21	33663159	C/T	2.04906e-09	2.49476e-05	0.750789	0.037442	0.625801	0.0306572	0.964203	0.0482252	0.885943	0.044484	4.9042e-05	5.55235e-05
CF	S1_1308225289		NC_034195.1	22	2811029	A/C	0.950527	0.0475204	0.015096	0.000798291	1.22179e-07	3.91392e-06	0.420997	0.0205231	2.9225e-10	2.33737e-06	0.696874	0.0345395
CF	S1_1314049357		NC_034195.1	22	8635097	T/A	1.34805e-05	6.96649e-05	0.68135	0.0339216	0.952286	0.0476591	0.480639	0.0235076	0.95607	0.0478993	5.4953e-08	1.76613e-05
CF	S1_1318722737	a	NC_034195.1	22	13308477	C/A	1.46458e-09	1.74162e-05	0.32981	0.0157781	0.662583	0.0325817	0.141812	0.0069107	0.648587	0.0322716	3.75393e-17	3.1167e-06
CF	S1_1333355219		NC_034195.1	22	27940959	C/T	0.000210091	0.000143802	0.642142	0.0318881	0.303568	0.0140011	0.806845	0.0403143	0.438033	0.0214805	1.20209e-06	2.97818e-05
CF	S1_1341639121		NC_034195.1	22	36224861	C/T	6.30131e-05	0.000112264	0.274315	0.0129748	0.30037	0.0138471	0.550921	0.027148	0.91463	0.0458872	0.0529039	0.00258686
CF	S1_1343882179		NC_034195.1	22	38467919	A/G	4.17578e-05	0.000102497	0.125636	0.00580106	0.319561	0.0147942	0.532638	0.026181	0.473139	0.0232942	0.00833068	0.000577167
CF	S1_1350144877	a	NC_034195.1	22	44730617	G/A	1.85077e-09	2.28294e-05	0.314069	0.0149859	0.514098	0.0247251	0.604146	0.0298782	0.465212	0.0228858	7.2967e-08	1.82385e-05
CF	S1_1354158918	a	NC_034195.1	22	48744658	C/G	1.61489e-09	1.97698e-05	0.543999	0.0267912	0.806827	0.0401399	0.0686562	0.00349781	0.611574	0.0303777	4.61697e-08	1.74305e-05
CF	S1_1361394095	a	NC_034196.1	23	383085	A/G	5.0333e-08	3.7186e-05	0.58249	0.0287695	0.0452829	0.00208109	0.59001	0.0291245	0.0535201	0.00280696	0.00149987	0.000198776
CF	S1_1361394135	a	NC_034196.1	23	383125	G/A	1.62795e-09	1.98875e-05	0.484066	0.0237071	0.941035	0.0470972	0.637209	0.0316139	0.962772	0.0482222	3.33234e-05	5.09062e-05
CF	S1_1370838737	a	NC_034196.1	23	9827727	A/C	3.05237e-09	3.10668e-05	0.899071	0.0449763	0.71987	0.0355661	0.554978	0.0273621	0.775468	0.0388447	5.54979e-05	5.66778e-05
CF	S1_1372144721	b	NC_034196.1	23	11133711	T/C	0.139634	0.00640753	0.0724671	0.0033653	0.385635	0.0181927	1.08896e-05	1.69413e-05	0.38442	0.0187696	0.301477	0.0142788
CF	S1_1390882271	a	NC_034196.1	23	29871261	C/A	9.91315e-06	6.47225e-05	0.126519	0.00584055	0.676765	0.0333511	0.933548	0.046704	0.783433	0.0392563	0.000199997	7.95336e-05
CF	S1_1390882276	a	NC_034196.1	23	29871266	C/T	1.18891e-05	6.69583e-05	0.146859	0.00679134	0.520573	0.0250549	0.933548	0.0467041	0.723568	0.0361412	0.000216524	8.29967e-05
CF	S1_1390882277	a	NC_034196.1	23	29871267	A/C	1.18891e-05	6.7076e-05	0.146859	0.00679146	0.520573	0.025055	0.933548	0.0467042	0.723568	0.0361413	0.000216524	8.31121e-05
CF	S1_1395003105	a	NC_034196.1	23	33992095	A/T	4.94715e-09	3.3185e-05	0.227873	0.0107216	0.132456	0.0059155	0.156559	0.00761975	0.0539462	0.00282855	2.02562e-16	9.81184e-06
CF	S1_1397258811		NC_034196.1	23	36247801	G/A	0.897076	0.0448066	0.316112	0.0150886	8.47126e-06	1.0959e-05	0.56795	0.0280231	0.000374797	7.37941e-05	0.759651	0.0377634
CF	S1_1402178070	a	NC_034196.1	23	41167060	C/T	1.54005e-09	1.83576e-05	0.926529	0.0463554	0.858567	0.0428263	0.41185	0.0200538	0.847194	0.0425139	8.46571e-05	6.16415e-05
CF	S1_1402178074	a	NC_034196.1	23	41167064	G/A	2.00985e-10	6.47225e-06	0.756146	0.0377069	0.828655	0.0412778	0.369692	0.0179396	0.607311	0.0301528	0.00141624	0.000193466
CF	S1_1413697335	a	NC_034197.1	24	10338171	T/C	1.36261e-09	1.63571e-05	0.929584	0.0465161	0.996578	0.0498285	0.620829	0.030765	0.821665	0.0412212	1.48372e-07	2.0778e-05
CF	S1_1414435490	a	NC_034197.1	24	11076326	C/G	1.4689e-09	1.76516e-05	0.696176	0.0346886	0.339675	0.0158308	0.663853	0.0329961	0.460058	0.0226217	1.28401e-05	4.09789e-05
CF	S1_1431837134		NC_034197.1	24	28477970	G/A	0.000101866	0.000124503	0.667919	0.0332092	0.480143	0.0229662	0.84373	0.0422133	0.539525	0.0266777	0.00180831	0.000219785
CF	S1_1440678453		NC_034197.1	24	37319289	C/A	0.000101866	0.00012462	0.904602	0.0452549	0.0227116	0.00110999	0.959608	0.0479966	0.0167461	0.00104748	1.83531e-05	4.37493e-05
CF	S1_1442378352	a	NC_034197.1	24	39019188	C/T	2.00985e-10	6.58993e-06	0.492727	0.0241436	0.576086	0.0279823	0.959608	0.0479967	0.552249	0.0273233	1.73167e-07	2.23941e-05
CF	S1_1444770038	a	NC_034198.1	25	2089931	G/A	6.68033e-10	1.08263e-05	0.594154	0.0293823	0.545279	0.026369	0.761834	0.038	0.525998	0.0260163	3.02573e-08	1.67379e-05
CF	S1_1462092290		NC_034198.1	25	19412183	G/A	0.00133221	0.000255007	0.756969	0.0377456	0.297201	0.0136833	0.80175	0.0400532	0.447726	0.0219658	4.55524e-06	3.54381e-05
CF	S1_1475958165	a	NC_034198.1	25	33278058	T/G	1.53049e-09	1.80046e-05	0.92942	0.0465093	0.482665	0.023096	0.547295	0.0269601	0.737498	0.0368625	7.80755e-07	2.72423e-05
CF	S1_1483585449	a	NC_034199.1	26	7115696	A/C	1.33159e-09	1.61218e-05	0.146981	0.00679761	0.972584	0.0486543	0.658922	0.0327516	0.732331	0.0366009	1.55519e-05	4.23641e-05
CF	S1_1487565134	a	NC_034199.1	26	11095381	G/T	6.72375e-15	2.11819e-06	0.469856	0.0229791	0.754248	0.0374058	0.273421	0.0131772	0.683179	0.0340448	3.73547e-09	1.43137e-05
CF	S1_1490323025	a	NC_034199.1	26	13853272	G/T	1.5796e-09	1.90637e-05	0.130091	0.00600757	0.833032	0.041509	0.159862	0.00777211	0.429854	0.0210658	3.54106e-17	2.7704e-06
CF	S1_1496347129	b	NC_034199.1	26	19877376	A/T	6.29547e-05	0.000112146	0.8915	0.0445921	0.0594498	0.00269882	0.812205	0.0405812	0.102399	0.00504137	0.0141778	0.000851206
CF	S1_1504961303		NC_034199.1	26	28491550	G/T	0.730842	0.0361752	0.0988116	0.00455745	0.00670926	0.000372382	0.00109794	0.000130109	7.43253e-06	1.2466e-05	0.545614	0.0267375
CF	S1_1533671106	bc	NC_034200.1	27	13701163	C/T	1.73434e-05	7.37836e-05	0.562716	0.0277625	0.61414	0.030034	0.677709	0.0337071	0.526462	0.0260407	0.00546295	0.000433799
CF	S1_1537694103	a	NC_034200.1	27	17724160	C/T	1.2491e-09	1.50627e-05	0.637637	0.0316498	0.798065	0.0396867	0.209006	0.0100937	0.90675	0.0454941	3.1215e-17	2.65497e-06
CF	S1_1544598958		NC_034200.1	27	24629015	T/A	0.00029223	0.000153451	0.111367	0.00512937	0.788913	0.0392043	0.403317	0.0196227	0.746136	0.0373214	4.34185e-05	5.3792e-05
CF	S1_1553873862	a	NC_034200.1	27	33903919	A/T	4.47388e-05	0.00010485	0.821382	0.0410459	0.121958	0.0054541	0.713958	0.0355624	0.356594	0.017401	0.000351061	0.000102159
CF	S1_1556818854	a	NC_034200.1	27	36848911	T/G	1.31002e-09	1.57688e-05	0.0257277	0.00127892	0.369681	0.0173919	0.728081	0.0362862	0.565192	0.0279882	7.47779e-17	7.04144e-06
CF	S1_1559352171	a	NC_034201.1	28	821267	G/C	2.72464e-09	3.03607e-05	0.903701	0.0452085	0.969125	0.0484831	0.680838	0.0338724	0.991718	0.0496088	0.00167379	0.00021032
CF	S1_1563290433	a	NC_034201.1	28	4759529	G/T	1.60752e-09	1.95344e-05	0.743506	0.0370817	0.4013	0.0189723	0.446285	0.0218105	0.863234	0.0433296	7.24331e-17	6.23341e-06
CF	S1_1572083818		NC_034201.1	28	13552914	T/G	0.351144	0.0165255	0.681718	0.0339425	3.02429e-05	1.44256e-05	0.533381	0.0262319	1.47167e-05	1.70294e-05	0.744819	0.0370232
CF	S1_1586189633		NC_034201.1	28	27658729	C/T	0.00021151	0.000144037	0.980111	0.0490065	0.0140255	0.000721391	0.989323	0.0494645	0.0764567	0.00383562	2.19106e-05	4.59425e-05
CF	S1_1610634866	a	NC_034202.1	29	4737709	A/G	7.06549e-05	0.000115794	0.0242873	0.00121399	0.218831	0.00988511	0.19751	0.00954812	0.0849982	0.00421984	0.00220072	0.00024772
CF	S1_1610634891	a	NC_034202.1	29	4737734	C/T	7.06549e-05	0.000115912	0.0242873	0.0012141	0.218831	0.00988522	0.19751	0.00954823	0.0849982	0.00421995	0.00220072	0.000247836
CF	S1_1617037357	a	NC_034202.1	29	11140200	C/T	2.6313e-08	3.62446e-05	0.456431	0.0222848	0.0108552	0.000568413	0.750381	0.0374245	0.0620722	0.00320041	0.00606109	0.000461157
CF	S1_1618163389	a	NC_034202.1	29	12266232	A/G	0.000124121	0.000128739	0.794117	0.0396693	0.0657004	0.00297301	0.193403	0.00936075	0.0509078	0.00268263	0.0293225	0.00154889
CF	S1_1625185726	a	NC_034202.1	29	19288569	A/G	0.000266557	0.000150745	0.791016	0.0395118	0.12401	0.00554032	0.361821	0.0175505	0.123112	0.00600904	1.51408e-07	2.13552e-05
CF	S1_1629299944		NC_034202.1	29	23402787	G/A	0.00249689	0.000336675	0.281379	0.0133356	0.552881	0.026759	0.228232	0.0110015	0.400621	0.0195737	9.84878e-06	3.94782e-05
CF	S1_1630143218		NC_034202.1	29	24246061	C/T	0.000375343	0.00016616	0.073022	0.00338969	0.434745	0.0206694	0.984578	0.049224	0.549113	0.0271698	4.81063e-05	5.51772e-05
CF	S1_1643412083	a	NC_034202.1	29	37514926	G/A	2.45597e-09	2.85956e-05	0.455511	0.0222377	0.739674	0.0366239	0.523545	0.0256965	0.906387	0.0454754	1.39269e-16	9.58098e-06
CF	S1_1648012013		NC_034203.1	30	3689648	A/C	4.77073e-05	0.000106851	0.80109	0.0400089	0.758388	0.0376237	0.974627	0.0487428	0.617616	0.0306881	2.28964e-07	2.30867e-05
CF	S1_1655580778	a	NC_034203.1	30	11258413	A/C	1.54005e-09	1.84753e-05	0.00212485	0.000183748	0.336333	0.0156594	0.843672	0.0422096	0.828674	0.0415742	2.49275e-05	4.79049e-05
CF	S1_1656665477		NC_034203.1	30	12343112	A/T	0.000101866	0.000124738	0.12942	0.00597226	0.00548705	0.000319264	0.78296	0.0390993	0.000841696	0.000122768	0.00584778	0.000449267
CF	S1_1658761648	a	NC_034203.1	30	14439283	G/T	2.00985e-10	6.7076e-06	0.36679	0.0176523	0.416018	0.0197149	0.664702	0.0330387	0.421944	0.0206639	0.000608722	0.000128131
CF	S1_1664895404	a	NC_034203.1	30	20573039	T/C	1.98514e-09	2.41238e-05	0.986471	0.0493215	0.79462	0.0395085	0.996825	0.0498384	0.965147	0.048331	7.36935e-17	6.46427e-06
CF	S1_1664987462	a	NC_034203.1	30	20665097	T/A	2.11445e-09	2.67127e-05	0.379819	0.0183231	0.0872785	0.0038967	0.991815	0.0495866	0.177615	0.00857347	0.00019083	7.89565e-05
CF	S1_1666526907	a	NC_034203.1	30	22204542	A/G	1.615e-08	3.55385e-05	0.49872	0.02447	0.615898	0.0301329	0.952101	0.0476187	0.867779	0.0435698	0.00790793	0.000556505
CF	S1_1671091011	a	NC_034203.1	30	26768646	G/A	3.30208e-09	3.14198e-05	0.998357	0.0499173	0.593184	0.0289007	0.775083	0.0386849	0.723184	0.0361236	3.67682e-07	2.52799e-05
CF	S1_1672279436		NC_034203.1	30	27957071	T/G	7.14783e-06	6.07215e-05	0.780274	0.0389301	0.747991	0.0370687	0.380155	0.0184504	0.700666	0.0349646	0.000667034	0.000134249
CF	S1_1680730510	a	NC_034203.1	30	36408145	T/C	2.49377e-09	2.90663e-05	0.174879	0.0081382	0.73896	0.0365868	0.369844	0.0179579	0.634435	0.0315517	6.3756e-17	5.65624e-06
CF	S1_1682112701		NC_034203.1	30	37790336	G/A	0.00128969	0.000252888	0.662464	0.0329241	0.591303	0.028801	0.554595	0.0273424	0.582807	0.0288963	2.87903e-06	3.32448e-05
CF	S2_245796400	a	NW_018094318.1	unplaced	69	A/G	2.09405e-09	2.57713e-05	0.170125	0.00789661	0.688577	0.0339635	0.674239	0.0335321	0.582123	0.0288635	2.26842e-05	4.62888e-05
CF	S2_364319236	a	NW_018106601.1	unplaced	150	C/A	5.23086e-05	0.000108498	0.675493	0.0336142	0.479598	0.0229392	0.85585	0.042801	0.739081	0.0369472	1.63618e-07	2.18169e-05
CF	S2_265627896	a	NW_018094992.1	unplaced	347	T/A	6.47487e-05	0.000113206	0.986471	0.0493232			0.901103	0.0451237	0.984337	0.049254	0.00018425	7.8033e-05
CF	S2_265628288	a	NW_018094992.1	unplaced	739	G/T	2.05759e-09	2.50653e-05	0.232759	0.0109564	0.619215	0.0303106	0.0245141	0.00138444	0.195737	0.00944242	1.29282e-16	9.35011e-06
CF	S1_1751375415	a	NW_018087459.1	unplaced	754	T/C	1.35309e-16	1.0591e-06	0.777801	0.0388098	0.974859	0.0487626	0.493333	0.0241392	0.542699	0.0268385	7.90887e-22	4.61734e-07
CF	S1_1751375417	a	NW_018087459.1	unplaced	756	C/A	1.35309e-16	1.17677e-06	0.777801	0.0388099	0.974859	0.0487628	0.493333	0.0241393	0.542699	0.0268386	7.90887e-22	5.77167e-07
CF	S2_265628323	a	NW_018094992.1	unplaced	774	C/A	8.76883e-10	1.165e-05	0.48105	0.0235516	0.774637	0.038465	0.226198	0.0109076	0.537668	0.0265825	1.00309e-16	8.88838e-06
CF	S1_1746304897	a	NW_018087325.1	unplaced	1102	C/G	1.79265e-09	2.12996e-05	0.433072	0.0210694	0.74059	0.0366659	0.417451	0.0203396	0.961077	0.0481395	1.00436e-06	2.82812e-05
CF	S1_1892326195		NW_018089913.1	unplaced	1305	A/G	0.000334471	0.000160747	0.178384	0.00830093	0.492327	0.023591	0.966643	0.0483538	0.546422	0.0270307	4.29364e-06	3.45146e-05
CF	S1_1765163782	a	NW_018088373.1	unplaced	1593	C/A	1.97589e-09	2.38885e-05	0.526873	0.0259229			0.855722	0.0427945	0.810618	0.040647	7.24403e-17	6.34884e-06
CF	S1_1895960585	a	NW_018089961.1	unplaced	1881	G/A	1.81219e-05	7.60195e-05	0.823715	0.041168	0.990906	0.0495503	0.823952	0.0411677	0.987491	0.0494066	0.000584899	0.000126977
CF	S1_1756908514	a	NW_018087670.1	unplaced	2004	A/C	1.35225e-09	1.62395e-05	0.00286256	0.000222774	0.556679	0.0269518	0.95383	0.0476979	0.591849	0.0293672	2.40425e-16	1.00427e-05
CF	S2_268345353	a	NW_018095103.1	unplaced	2247	A/G	9.43869e-05	0.00012309	0.421083	0.0204565	0.473348	0.0226178	0.854542	0.0427327	0.854514	0.0428933	0.000277027	9.16542e-05
CF	S2_333652561	a	NW_018100332.1	unplaced	2293	T/C	0.000280797	0.000152274	0.916698	0.0458709	0.778414	0.0386647	0.520194	0.0255221	0.608379	0.0302106	1.54218e-07	2.14706e-05
CF	S2_333652572	a	NW_018100332.1	unplaced	2304	A/T	0.000280797	0.000152392	0.876431	0.0438352	0.852967	0.0425327	0.520194	0.0255222	0.715606	0.0357255	1.47876e-07	2.06626e-05
CF	S2_333652573	a	NW_018100332.1	unplaced	2305	T/G	0.000280797	0.00015251	0.797997	0.0398573	0.852967	0.0425328	0.492491	0.0241	0.711279	0.0355045	1.44636e-07	2.05472e-05
CF	S2_312485843	a	NW_018097772.1	unplaced	2647	C/A	2.45687e-09	2.88309e-05	0.12126	0.00559187	0.192943	0.00867448	0.695083	0.0346059	0.641169	0.031895	8.15239e-17	7.50317e-06
CF	S2_312485858	a	NW_018097772.1	unplaced	2662	G/A	2.45687e-09	2.89486e-05	0.12126	0.00559199	0.192943	0.00867459	0.695083	0.034606	0.641169	0.0318951	8.15239e-17	7.61861e-06
CF	S2_312485860	a	NW_018097772.1	unplaced	2664	C/T	2.45687e-09	2.87132e-05	0.12126	0.0055921	0.192943	0.0086747	0.695083	0.0346061	0.641169	0.0318952	8.15239e-17	7.73404e-06
CF	S2_347469190	a	NW_018103137.1	unplaced	3092	G/T	1.84208e-09	2.27117e-05	0.812034	0.0405648	0.73229	0.0362413	0.518811	0.0254493	0.85651	0.0429958	6.21175e-17	5.30994e-06
CF	S2_216890379	a	NW_018093519.1	unplaced	3638	A/G	2.9868e-20	4.70709e-07	0.0155416	0.000819663	0.63246	0.0309989	0.322024	0.0155656	0.277462	0.0134764	0.000187978	7.84947e-05
CF	S2_216890389	a	NW_018093519.1	unplaced	3648	C/T	2.9868e-20	5.88386e-07	0.0155416	0.000819779	0.63246	0.030999	0.322024	0.0155657	0.277462	0.0134765	0.000187978	7.86102e-05
CF	S2_205701682	a	NW_018093273.1	unplaced	3664	A/C	2.62659e-09	3.00077e-05	0.180063	0.00838246	0.386431	0.0182323	0.886382	0.0443687	0.943419	0.0472864	1.8083e-08	1.61607e-05
CF	S2_205701683	a	NW_018093273.1	unplaced	3665	G/A	2.62659e-09	2.989e-05	0.180063	0.00838258	0.386431	0.0182324	0.886382	0.0443688	0.943419	0.0472865	1.8083e-08	1.62761e-05
CF	S1_1753613572	ab	NW_018087535.1	unplaced	4742	T/C	2.07114e-09	2.5536e-05	0.876114	0.0438174	0.764088	0.0379262	0.122275	0.00602184	0.378708	0.0184865	1.12095e-16	9.11924e-06
CF	S2_291744588	a	NW_018096229.1	unplaced	4982	A/G	1.39224e-09	1.68278e-05	0.162443	0.00753423	0.0585569	0.00265968	0.739581	0.0368729	0.237833	0.0114868	4.19965e-17	3.34757e-06
CF	S2_333938223	a	NW_018100393.1	unplaced	5385	A/G	1.22442e-09	1.47097e-05	0.808688	0.0403898	0.833861	0.0415481	0.8056	0.0402477	0.934732	0.046851	1.44399e-07	2.04317e-05
CF	S1_1872561978	a	NW_018089770.1	unplaced	5804	A/C	0.604062	0.0295725	0.255633	0.0120531	0.119328	0.00533411	4.3407e-08	1.1746e-05	0.000174736	5.07543e-05	0.427506	0.0206991
CF	S2_13603026	a	NW_018090869.1	unplaced	6401	C/A	1.2185e-09	1.4592e-05	0.472296	0.0231083	0.871504	0.0434888	0.453229	0.0221486	0.903665	0.0453436	2.58866e-07	2.35484e-05
CF	S2_346896078	a	NW_018103014.1	unplaced	6961	T/C	1.40542e-09	1.69455e-05	0.814944	0.0407091	0.656672	0.0322815	0.913835	0.0457388	0.518699	0.0256454	1.13415e-07	1.93928e-05
CF	S2_346896079	a	NW_018103014.1	unplaced	6962	T/C	6.69485e-09	3.41264e-05	0.524365	0.0257903	0.339049	0.0157936	0.916977	0.0458861	0.296128	0.014397	2.24529e-07	2.29713e-05
CF	S2_341249723	a	NW_018101910.1	unplaced	7355	T/G	3.30031e-09	3.13021e-05	0.656617	0.0326225	0.506317	0.024307	0.654793	0.0325435	0.510251	0.025211	8.07603e-07	2.75886e-05
CF	S2_346896482	a	NW_018103014.1	unplaced	7365	G/C	1.72865e-09	2.07112e-05	0.704582	0.0351231	0.191939	0.00862684	0.437376	0.0213593	0.158468	0.00767692	9.94471e-17	8.54208e-06
CF	S2_346896483		NW_018103014.1	unplaced	7366	G/C	0.00146799	0.000264891	0.707794	0.0352868	0.172468	0.00773391	0.553738	0.0272918	0.164534	0.00796208	3.63056e-06	3.37066e-05
CF	S2_121436352	a	NW_018091932.1	unplaced	8765	G/A	2.00985e-10	8.35508e-06	0.904602	0.0452554	0.892648	0.0446092	0.901103	0.0451234	0.945911	0.0474064	6.80737e-08	1.80076e-05
CF	S2_283618501		NW_018095826.1	unplaced	8901	G/T	7.36956e-05	0.00011756	0.74287	0.0370496	0.014023	0.00072128	0.818421	0.0408947	0.0866795	0.00430087	0.00117194	0.000174997
CF	S1_1759984210	a	NW_018087842.1	unplaced	9731	T/C	1.65633e-06	4.61295e-05	0.541905	0.0266836	0.307355	0.0141903	0.991808	0.0495862	0.489353	0.0241322	4.51071e-05	5.39074e-05
CF	S2_148663312	a	NW_018092300.1	unplaced	9742	A/C	9.49972e-06	6.42518e-05	0.200785	0.00936578	0.00480808	0.000290972	0.287906	0.0138983	0.00442004	0.000371753	3.78179e-05	5.26377e-05
CF	S1_1759984231	a	NW_018087842.1	unplaced	9752	A/G	1.65633e-06	4.60118e-05	0.541905	0.0266837	0.307355	0.0141904	0.991808	0.0495863	0.489353	0.0241323	4.51071e-05	5.40229e-05
CF	S2_251995400	a	NW_018094514.1	unplaced	10085	C/T	6.47487e-05	0.000113088			0.201414	0.00907023			0.102921	0.0050643	2.61633e-08	1.6507e-05
CF	S1_1794315799	a	NW_018089265.1	unplaced	10569	C/T	2.16146e-09	2.78895e-05	0.947161	0.0474071	0.778199	0.0386538	0.0826764	0.0041496	0.715555	0.0357237	7.04956e-07	2.70114e-05
CF	S2_230202747		NW_018093847.1	unplaced	10745	G/A	0.000193532	0.000141919			0.602602	0.0293982	0.959608	0.0480015	0.819787	0.0411223	3.62641e-07	2.47028e-05
CF	S2_230202752		NW_018093847.1	unplaced	10750	A/G	0.000193532	0.000142036			0.602602	0.0293984	0.959608	0.0480016	0.819787	0.0411224	3.62641e-07	2.48182e-05
CF	S2_230202755		NW_018093847.1	unplaced	10753	T/G	0.000193532	0.000142154			0.602602	0.0293985	0.959608	0.0480017	0.819787	0.0411226	3.62641e-07	2.49336e-05
CF	S2_230202767		NW_018093847.1	unplaced	10765	A/C	0.000193532	0.000142272			0.709727	0.0350484	0.959608	0.0480018	0.917784	0.0460467	3.62641e-07	2.50491e-05
CF	S2_208871991	a	NW_018093341.1	unplaced	11156	C/T	2.00985e-10	8.94347e-06	0.00997756	0.00056309	0.463257	0.0221182	0.945561	0.0473016	0.676825	0.0337088	2.43883e-05	4.72123e-05
CF	S2_208872018	a	NW_018093341.1	unplaced	11183	C/T	2.00985e-10	9.06115e-06	0.00997756	0.000563206	0.463257	0.0221183	0.945561	0.0473017	0.676825	0.0337089	2.43883e-05	4.73277e-05
CF	S2_208872030	a	NW_018093341.1	unplaced	11195	G/T	2.00985e-10	9.17882e-06	0.00997756	0.000563322	0.463257	0.0221185	0.945561	0.0473018	0.676825	0.033709	2.43883e-05	4.74431e-05
CF	S2_304377497	a	NW_018097156.1	unplaced	11803	G/C	1.32591e-09	1.60041e-05	0.682846	0.0340106	0.235035	0.0106369	0.623875	0.0309212	0.675537	0.0336356	4.54785e-05	5.42537e-05
CF	S1_1865971025		NW_018089698.1	unplaced	12856	C/A	0.000770508	0.00020723	0.699594	0.0348666	0.987328	0.0493775	0.559364	0.0275882	0.897103	0.0450318	1.4637e-06	3.09362e-05
CF	S1_1840766138		NW_018089547.1	unplaced	13917	G/C	0.000101866	0.000124856	0.434521	0.0211448	0.705364	0.0348178			0.79374	0.0397935	0.00123951	0.000178691
CF	S2_97236961	abc	NW_018091641.1	unplaced	14096	T/C	8.64044e-10	1.15324e-05	0.461852	0.0225667	0.40756	0.0192884	0.754723	0.037652	0.99494	0.0497648	3.93486e-17	3.23214e-06
CF	S2_97236973	a	NW_018091641.1	unplaced	14108	T/C	1.45008e-09	1.72986e-05	0.901943	0.0451207	0.283487	0.0130006	0.891919	0.0446504	0.910309	0.045673	4.29508e-17	3.57844e-06
CF	S2_102385225	a	NW_018091711.1	unplaced	15699	G/T	2.11259e-09	2.63597e-05	0.398939	0.0193218	0.175168	0.00785401	0.431468	0.0210561	0.44117	0.0216376	7.44935e-17	6.92601e-06
CF	S1_1913911309		NW_018090107.1	unplaced	15976	T/A	0.000137158	0.000130504	0.559809	0.0276092	0.266515	0.0121674	0.618764	0.030659	0.167096	0.00808218	7.94171e-07	2.73577e-05
CF	S1_1913911328		NW_018090107.1	unplaced	15995	T/G	0.000137158	0.000130622	0.559809	0.0276093	0.266515	0.0121675	0.618764	0.0306591	0.167096	0.00808229	7.94171e-07	2.74732e-05
CF	S2_227481264	a	NW_018093771.1	unplaced	16022	A/G	2.00985e-10	9.41418e-06			0.0576363	0.00261729	0.959608	0.0480012	0.0224838	0.00133675	5.47705e-18	2.30867e-06
CF	S2_15377168	a	NW_018090884.1	unplaced	16588	A/G	1.96326e-09	2.37708e-05	0.301738	0.0143481	0.087361	0.0039005	0.485395	0.0237514	0.294162	0.0142957	2.95305e-07	2.37793e-05
CF	S2_242209140	a	NW_018094203.1	unplaced	16931	A/G	2.8991e-09	3.08314e-05	0.193917	0.00903569	0.00859937	0.000460724	0.818147	0.040882	0.0427521	0.00229663	1.84013e-08	1.63916e-05
CF	S1_1748608009		NW_018087379.1	unplaced	17214	A/C	0.064818	0.00312739	0.504111	0.024746	0.000864435	8.4988e-05	0.459051	0.0224281	1.24779e-05	1.60277e-05	0.222719	0.0104089
CF	S2_221273581		NW_018093618.1	unplaced	18093	G/T	3.57865e-05	9.74368e-05	0.752002	0.037506	0.766916	0.0380801	0.746575	0.0372487	0.805682	0.0403989	0.0989661	0.00463765
CF	S1_1783065904	a	NW_018089127.1	unplaced	18395	C/A	1.00807e-09	1.25915e-05	0.231271	0.0108823	0.185617	0.00833386	0.71162	0.0354439	0.595681	0.0295557	4.29382e-17	3.463e-06
CF	S1_1738105068	a	NW_018087173.1	unplaced	18801	A/G	1.13991e-09	1.34152e-05	0.364218	0.0175186	0.284771	0.0130574	0.509934	0.0249959	0.195928	0.00944954	7.62296e-17	7.38774e-06
CF	S1_1872537489	a	NW_018089769.1	unplaced	19737	C/A	3.08846e-09	3.11845e-05	0.117837	0.00544367	0.226428	0.0102345	0.816714	0.0408021	0.356472	0.017395	1.28894e-16	9.23468e-06
CF	S1_1955986507		NW_018090375.1	unplaced	20677	T/G	0.000115794	0.000127209	0.665785	0.0330969	0.528608	0.025482	0.348373	0.0168788	0.929435	0.0466029	3.44292e-08	1.69687e-05
CF	S1_1955986514		NW_018090375.1	unplaced	20684	A/T	0.000115794	0.000127327	0.665785	0.033097	0.528608	0.0254821	0.348373	0.016879	0.929435	0.046603	3.44292e-08	1.70842e-05
CF	S2_258477532	a	NW_018094712.1	unplaced	24055	A/C	2.106e-09	2.6242e-05	0.48443	0.0237248	0.836169	0.041662	0.276764	0.013357	0.831491	0.0417147	6.51378e-17	5.77167e-06
CF	S1_1792709351	a	NW_018089187.1	unplaced	25192	G/A	2.12199e-09	2.76542e-05	0.791871	0.0395517	0.392459	0.0185407	0.978563	0.04894	0.378716	0.0184871	1.24703e-06	3.00127e-05
CF	S1_1792709385	a	NW_018089187.1	unplaced	25226	G/T	2.12199e-09	2.77718e-05	0.791871	0.0395518	0.392459	0.0185408	0.978563	0.0489402	0.378716	0.0184873	1.24703e-06	3.01281e-05
CF	S2_107588170		NW_018091759.1	unplaced	25859	T/G	0.00108489	0.000237237	0.0104802	0.000585042	0.0142536	0.000733245	0.0500672	0.00261111	0.00225222	0.000231177	2.79876e-06	3.28985e-05
CF	S1_1754623308	a	NW_018087576.1	unplaced	26386	A/G	2.42264e-14	2.35354e-06	0.805556	0.0402334	0.96017	0.0480484	0.0303731	0.00167538	0.405914	0.0198404	6.61176e-08	1.77768e-05
CF	S1_1754623341	a	NW_018087576.1	unplaced	26419	G/A	2.00985e-10	6.82528e-06			0.856212	0.0427032			0.864123	0.043376	5.47705e-18	1.3852e-06
CF	S1_1812444286	a	NW_018089378.1	unplaced	27429	A/T	4.57149e-08	3.70683e-05	0.16438	0.00762332	0.0320459	0.00150876	0.381032	0.018491	0.325454	0.0158436	8.93318e-09	1.48909e-05
CF	S2_20630975	a	NW_018090908.1	unplaced	27586	T/G	0.406316	0.0193457	0.470995	0.02304	0.408222	0.019319	8.32456e-25	3.38826e-07	0.0049198	0.000404254	0.284826	0.0134377
CF	S2_161987792	ab	NW_018092502.1	unplaced	27741	T/C	0.000474442	0.000178163	0.863533	0.04318	0.482849	0.0231053	0.363407	0.0176321	0.37644	0.0183752	3.50783e-07	2.45873e-05
CF	S2_83992684	a	NW_018091502.1	unplaced	32002	C/A	2.00985e-10	8.23741e-06	0.886853	0.0443472	0.758733	0.0376439	0.696101	0.0346603	0.945316	0.0473786	4.34756e-08	1.71996e-05
CF	S2_225292254	a	NW_018093715.1	unplaced	32399	C/G	1.43763e-09	1.71809e-05	0.838212	0.041909	0.595654	0.029033	0.156081	0.00759795	0.904622	0.0453857	0.000124374	7.00681e-05
CF	S2_93911174		NW_018091613.1	unplaced	33206	G/A	0.000124332	0.000128857	0.447	0.0217826	0.454045	0.0216509	0.648637	0.0322286	0.442618	0.0217151	0.00149115	0.000198199
CF	S2_222324328	a	NW_018093645.1	unplaced	36460	G/T	2.00985e-10	9.2965e-06	0.650158	0.0322929	0.0553958	0.00252001			0.0211322	0.00126674	7.61512e-06	3.82085e-05
CF	S1_1724298550		NW_018087034.1	unplaced	38039	G/A	0.000322515	0.0001591	0.488216	0.02392	0.193928	0.00872569	0.987854	0.0493915	0.399727	0.0195291	2.53835e-06	3.25522e-05
CF	S2_217741474	a	NW_018093534.1	unplaced	40030	G/C	1.68282e-09	2.03582e-05	0.45184	0.0220418	0.7752	0.038497	0.491214	0.0240369	0.738151	0.0368958	3.07413e-05	4.98673e-05
CF	S2_217741558		NW_018093534.1	unplaced	40114	A/G	2.47936e-05	8.9317e-05	0.0247529	0.00123629	0.430887	0.0204709	0.860186	0.0430125	0.249702	0.0120684	2.57205e-07	2.3433e-05
CF	S2_236626100	a	NW_018094030.1	unplaced	41111	C/A	2.0952e-09	2.60067e-05	0.415459	0.0201715	0.251302	0.0114269	0.978822	0.0489547	0.361621	0.0176444	1.11046e-06	2.87429e-05
CF	S2_106991530	a	NW_018091748.1	unplaced	44388	T/G	2.67715e-10	1.00026e-05	0.889958	0.0445128	0.657829	0.0323369	0.973527	0.0486884	0.58345	0.0289305	0.000255275	8.83066e-05
CF	S2_173413300	a	NW_018092688.1	unplaced	44970	A/T	1.25954e-08	3.51855e-05	0.842145	0.0421058	0.593763	0.0289294	0.883543	0.0442123	0.652365	0.0324695	0.00031888	9.73104e-05
CF	S1_1730358614	a	NW_018087074.1	unplaced	50233	C/T	1.79181e-09	2.11819e-05	0.382562	0.018463	0.817438	0.0406895	0.3144	0.0152004	0.560454	0.0277482	1.79954e-05	4.32875e-05
CF	S2_106363899		NW_018091744.1	unplaced	56650	G/C	6.36922e-05	0.000112499	0.188775	0.00879595	0.365737	0.0171894	0.652782	0.0324442	0.447899	0.0219751	0.00152068	0.000201547
CF	S2_123734994	a	NW_018091957.1	unplaced	57780	C/A	1.51714e-09	1.77693e-05	0.523993	0.0257686	0.314405	0.01454	0.415377	0.0202329	0.968914	0.0485053	9.95632e-17	8.65751e-06
CF	S2_123735041	a	NW_018091957.1	unplaced	57827	T/C	1.51714e-09	1.78869e-05	0.523993	0.0257687	0.314405	0.0145401	0.415377	0.020233	0.968914	0.0485054	9.95632e-17	8.77294e-06
CF	S2_76536618	a	NW_018091417.1	unplaced	59562	T/G	7.4131e-05	0.000117677	0.798213	0.0398658	0.774974	0.0384829	0.936937	0.0468656	0.552635	0.0273449	1.68007e-07	2.19324e-05
CF	S2_107724158	a	NW_018091762.1	unplaced	63501	C/T	2.33893e-09	2.80072e-05	0.261969	0.0123778	0.448322	0.0213622	0.417526	0.0203429	0.223738	0.0107927	0.000723763	0.000139559
CF	S2_107724175	a	NW_018091762.1	unplaced	63518	T/C	2.33893e-09	2.83602e-05	0.261969	0.0123776	0.448322	0.0213623	0.417526	0.020343	0.223738	0.0107929	0.000723763	0.000139674
CF	S2_107724201	a	NW_018091762.1	unplaced	63544	G/T	2.33893e-09	2.81249e-05	0.261969	0.0123779	0.448322	0.0213624	0.417526	0.0203431	0.223738	0.010793	0.000723763	0.00013979
CF	S2_107724206	a	NW_018091762.1	unplaced	63549	C/T	2.33893e-09	2.82425e-05	0.261969	0.012378	0.448322	0.0213625	0.417526	0.0203432	0.223738	0.0107931	0.000723763	0.000139905
CF	S1_1781646300	a	NW_018089073.1	unplaced	68637	C/G	0.000543103	0.000187224	0.502935	0.0246836	0.979597	0.0489888	0.382195	0.0185519	0.851562	0.0427386	2.9975e-07	2.40102e-05
CF	S2_198139026	a	NW_018093138.1	unplaced	71330	C/T	2.00985e-10	8.70812e-06	0.492727	0.0241456							1.73167e-07	2.2625e-05
CF	S2_198139030	a	NW_018093138.1	unplaced	71334	A/T	2.00985e-10	8.82579e-06									5.47705e-18	2.19324e-06
CF	S1_1843269456		NW_018089558.1	unplaced	73471	A/G	3.56618e-06	4.98951e-05	0.948344	0.0474615	0.333923	0.0155317	0.665164	0.0330634	0.391372	0.0191093	0.000219172	8.34584e-05
CF	S2_67743187	a	NW_018091340.1	unplaced	75376	C/T	2.06582e-09	2.54183e-05	0.532522	0.0262141	0.847135	0.0422318	0.959608	0.0479998	0.886345	0.0445042	7.33113e-08	1.83539e-05
CF	S2_67743214	a	NW_018091340.1	unplaced	75403	G/C	2.00985e-10	8.11973e-06	0.447777	0.0218299	0.555765	0.0269019	0.873501	0.0437173	0.618099	0.0307111	9.08541e-09	1.52372e-05
CF	S2_2631687		NW_018090774.1	unplaced	77888	C/T	1.7166e-06	4.66002e-05	0.262089	0.0123845	0.587919	0.0286265	0.613222	0.0303512	0.443398	0.0217546	1.84561e-05	4.40956e-05
CF	S1_1740194472		NW_018087206.1	unplaced	78130	G/T	0.000142294	0.00013121	0.022581	0.00113745	0.287114	0.0131781	0.97262	0.0486398	0.430065	0.0210765	2.13224e-06	3.23214e-05
CF	S2_30244296	a	NW_018090990.1	unplaced	81979	G/A	2.00985e-10	8.00205e-06	0.986555	0.0493275	0.846746	0.0422141	0.830854	0.0415333	0.787864	0.0394771	4.40597e-08	1.7315e-05
CF	S1_1985457923	a	NW_018090639.1	unplaced	89907	G/A	1.65205e-09	2.00051e-05	0.495172	0.0242805	0.990545	0.0495341	0.447598	0.021874	0.656287	0.0326653	3.26675e-05	5.06753e-05
CF	S1_1988409752	a	NW_018090666.1	unplaced	93524	G/T	4.42152e-15	1.76516e-06	0.561265	0.0276829	0.0575795	0.00261506	0.180264	0.00872127	0.0241148	0.00141188	4.23506e-06	3.43992e-05
CF	S2_102828524	a	NW_018091717.1	unplaced	94376	C/T	9.2659e-22	1.17677e-07	0.013977	0.000747418	0.445682	0.0212258	0.463365	0.022644	0.474286	0.0233508	8.21567e-13	1.24668e-05
CF	S2_3351530	a	NW_018090779.1	unplaced	105548	T/C	2.00985e-10	7.64902e-06	0.869048	0.0434538	0.147905	0.00661195	0.886614	0.0443802	0.335525	0.0163397	1.27607e-07	1.96237e-05
CF	S2_3351581		NW_018090779.1	unplaced	105599	G/T	7.80246e-05	0.000119325	0.844553	0.0422274	0.273552	0.0125001	0.978563	0.0489407	0.330424	0.0160906	0.00298802	0.000297357
CF	S2_95510823	a	NW_018091626.1	unplaced	108220	G/T	1.95986e-09	2.34178e-05	0.435389	0.0211905	0.223129	0.0100761	0.975563	0.0487866	0.638968	0.0317879	2.82326e-05	4.88284e-05
CF	S2_95510839	a	NW_018091626.1	unplaced	108236	C/A	1.95986e-09	2.35354e-05	0.435389	0.0211907	0.223129	0.0100762	0.975563	0.0487867	0.638968	0.0317877	2.82326e-05	4.89438e-05
CF	S2_95510864	a	NW_018091626.1	unplaced	108261	T/A	1.95986e-09	2.36531e-05	0.435389	0.0211908	0.223129	0.0100763	0.975563	0.0487868	0.638968	0.0317878	2.82326e-05	4.90592e-05
CF	S1_1980658745		NW_018090586.1	unplaced	115248	T/C	3.57115e-05	9.70837e-05	0.949188	0.047499	0.749087	0.0371302	0.745439	0.0371854	0.458568	0.0225465	0.00038209	0.000106083
CF	S2_22451421	a	NW_018090919.1	unplaced	122506	C/G	2.00985e-10	7.7667e-06	0.955528	0.0478141	0.000693135	7.13452e-05	0.978563	0.0489408	0.00376136	0.000335691	7.4445e-17	6.69514e-06
CF	S2_22451422	a	NW_018090919.1	unplaced	122507	A/G	2.00985e-10	7.88438e-06	0.955528	0.0478142	0.000693135	7.1457e-05	0.978563	0.0489409	0.00376136	0.000335802	7.4445e-17	6.81057e-06
CF	S1_1695690168	a	NW_018086969.1	unplaced	129107	G/A	4.31448e-09	3.24789e-05	0.153331	0.0071025	0.570975	0.0277165	0.26615	0.0128236	0.237623	0.0114767	2.61012e-16	1.01581e-05
CF	S1_1695690171	a	NW_018086969.1	unplaced	129110	T/C	4.31448e-09	3.25966e-05	0.153331	0.00710262	0.570975	0.0277166	0.26615	0.0128237	0.237623	0.0114768	2.61012e-16	1.02736e-05
CF	S1_1695690248	a	NW_018086969.1	unplaced	129187	A/T	1.79544e-09	2.16526e-05	0.0255778	0.00127299	0.0578817	0.00263083	0.954768	0.0477406	0.215727	0.0104046	0.00107554	0.000166801
CF	S1_1695690250	a	NW_018086969.1	unplaced	129189	G/T	1.79544e-09	2.17703e-05	0.0255778	0.00127311	0.0578817	0.00263094	0.954768	0.0477407	0.215727	0.0104047	0.00107554	0.000166917
CF	S1_1900014590		NW_018090006.1	unplaced	137989	T/G	2.00082e-05	7.88438e-05	0.825102	0.0412388	0.839693	0.0418521	0.890978	0.0446025	0.791585	0.0396823	2.22589e-09	1.39674e-05
CF	S1_1923328455	a	NW_018090188.1	unplaced	144428	C/A	2.00985e-10	7.53134e-06	0.183798	0.00855669	0.395873	0.0187092	0.663612	0.0329845	0.4264	0.0208822	0.0101789	0.000661203
CF	S1_1725135353	a	NW_018087036.1	unplaced	147686	G/T	1.61237e-09	1.96521e-05	0.424917	0.0206575	0.733247	0.0362908	0.828562	0.0414083	0.630379	0.0313417	0.00439947	0.000375505
CF	S2_77184399	a	NW_018091420.1	unplaced	161902	C/A	8.83123e-10	1.17677e-05	0.743498	0.0370813	0.850474	0.0423998	0.48647	0.0238069	0.365483	0.017837	2.96718e-07	2.38947e-05
CF	S1_1851887062		NW_018089601.1	unplaced	190343	T/A	0.923875	0.046168	0.318351	0.0152021	0.763114	0.0378718	1.77388e-06	1.42307e-05	0.135202	0.00656912	0.976553	0.0488098
CF	S1_1878383911		NW_018089805.1	unplaced	203654	G/A	0.0003039	0.000154746	0.731987	0.0365049	0.183972	0.00826061	0.932394	0.0466516	0.393751	0.0192285	1.02958e-06	2.85121e-05
CF	S1_1871728502	a	NW_018089752.1	unplaced	253683	T/A	2.00985e-10	7.29599e-06			0.340762	0.0158916			0.289774	0.0140692	5.47705e-18	1.84694e-06
CF	S1_1871728541	a	NW_018089752.1	unplaced	253722	T/A	2.00985e-10	7.41367e-06			0.340762	0.0158917			0.289774	0.0140693	5.47705e-18	1.96237e-06
CF	S1_1972490065	a	NW_018090506.1	unplaced	259638	T/C	1.27568e-08	3.53032e-05	0.815423	0.0407328	0.267185	0.0121968	0.692164	0.0344586	0.211702	0.010214	0.00375347	0.000340529
CF	S1_1965843237		NW_018090437.1	unplaced	261937	A/C	1.40797e-05	7.04887e-05	0.913389	0.0456987	0.944809	0.0472869	0.565565	0.0279017	0.824815	0.0413757	2.02542e-05	4.46727e-05
CF	S1_1937197852	a	NW_018090262.1	unplaced	289080	T/C	8.12666e-10	1.11793e-05	0.00363095	0.000262264	0.599558	0.029233	0.978563	0.0489403	0.831067	0.041695	1.47728e-05	4.22486e-05
CF	S1_1844187372	a	NW_018089560.1	unplaced	334623	A/T	2.74608e-09	3.04784e-05	0.259085	0.0122249	0.2176	0.00982696	0.919216	0.0460084	0.546236	0.0270203	1.07024e-09	1.32748e-05
CF	S1_1844187393	a	NW_018089560.1	unplaced	334644	C/T	9.08572e-10	1.18854e-05	0.0536673	0.00253646	0.13047	0.00582615	0.374816	0.0181912	0.0551544	0.00288175	5.977e-09	1.466e-05
CF	S1_1877609858	a	NW_018089799.1	unplaced	337170	C/T	1.18797e-09	1.42389e-05	0.751388	0.0374717	0.368634	0.017337	0.666638	0.0331341	0.25207	0.0121841	3.74409e-17	3.00127e-06
CF	S1_1769601375	a	NW_018089004.1	unplaced	341192	T/C	2.00985e-10	6.94296e-06			0.724351	0.0358148	0.446816	0.0218382	0.488694	0.0240978	5.47705e-18	1.50063e-06
CF	S1_1903511499	a	NW_018090044.1	unplaced	372610	C/T	3.76449e-09	3.21259e-05	0.650158	0.0322928	0.262282	0.0119625	0.664634	0.0330342	0.544835	0.0269469	6.44867e-12	1.28131e-05
CF	S1_1719822835	a	NW_018087014.1	unplaced	380833	C/T	3.69359e-20	7.06063e-07	0.97808	0.0489052	0.0816607	0.0036471	0.319558	0.0154458	0.0245733	0.00143581	1.02906e-30	2.30867e-07
CF	S1_1939948508	a	NW_018090276.1	unplaced	388457	G/T	1.20518e-09	1.44743e-05	0.0638763	0.00298445	0.744102	0.0368571	0.624553	0.0309528	0.843682	0.0423272	0.0010744	0.000166455
CF	S1_1939948547	a	NW_018090276.1	unplaced	388496	A/G	2.69981e-09	3.02431e-05	0.00377501	0.000269465	0.202682	0.00913185	0.261255	0.012586	0.492851	0.0243073	4.46157e-16	1.0389e-05
CF	S1_1884698719	a	NW_018089839.1	unplaced	471992	T/G	8.85748e-16	1.29445e-06	0.561197	0.0276805	0.248734	0.011304	0.789671	0.0394212	0.267914	0.0129958	3.30095e-05	5.07907e-05
CF	S1_1797184843	ab	NW_018089279.1	unplaced	562787	G/A	2.00985e-10	7.06063e-06			0.6124	0.0299466	0.775763	0.0387238	0.929138	0.0465907	5.47705e-18	1.61607e-06
CF	S1_1797184847	ab	NW_018089279.1	unplaced	562791	T/C	2.00985e-10	7.17831e-06			0.6124	0.0299467	0.775763	0.0387239	0.929138	0.0465908	5.47705e-18	1.7315e-06
CF	S1_1691057373	a	NW_018086966.1	unplaced	1233202	A/T	6.17357e-09	3.40087e-05	0.412379	0.0200172	0.0672227	0.00304324	0.195435	0.00945088	0.49245	0.0242906	1.3838e-07	2.03163e-05
CF	S1_1692085649		NW_018086966.1	unplaced	2261478	T/C	1.80417e-05	7.56665e-05	0.122741	0.00565947	0.772959	0.0383805	0.860185	0.0430123	0.972806	0.0487026	0.0683713	0.00327462
CF	S1_1692085651		NW_018086966.1	unplaced	2261480	T/A	1.80417e-05	7.57841e-05	0.122741	0.00565959	0.772959	0.0383806	0.860185	0.0430124	0.972806	0.0487028	0.0683713	0.00327473
CPT1	S1_627009546	a	NC_034183.1	10	29247152	G/C	0.00363697	0.000401985	0.0157667	0.000828258	0.330266	0.0153459	0.671257	0.0333781	0.939342	0.0470829	4.17298e-05	5.32148e-05
ELA1	S1_128142596	bc	NC_034175.1	02	60756816	T/A	0.429336	0.0205353	0.710431	0.0354246	0.19223	0.00863925	2.07281e-08	1.08424e-05	3.70111e-08	3.00519e-06	0.595008	0.0293137
ELA1	S1_443943817		NC_034180.1	07	3782850	A/T	0.634357	0.0311333	0.250396	0.011802	0.31128	0.0143769	6.9275e-09	8.80948e-06	0.106014	0.00521423	0.212855	0.00994932
ELA1	S1_462130485		NC_034180.1	07	21969518	G/A	0.991881	0.0496034	0.414083	0.0201057	0.727315	0.0359715	3.73724e-08	1.14071e-05	0.186779	0.00900622	0.914851	0.0457224
ELA1	S1_484521285		NC_034180.1	07	44360318	C/T	0.509827	0.0246797	0.20367	0.00950818	0.00267901	0.000184961	0.0126917	0.000793982	9.46881e-06	1.43581e-05	0.193097	0.00900612
ELA1	S1_489715008		NC_034180.1	07	49554041	A/T	0.922058	0.0460798	7.48253e-06	1.1731e-05	0.481908	0.023054	0.0196483	0.00113936	0.677276	0.0337351	0.0689889	0.00330151
[truncated: 980 more rows]

## Sheet: Table S8
Table S8. The number of transgenic and non-transgenic coho salmon with their mean (standard deviation) weight, length and condition factor (CF) at the time of sampling.
[truncated: 5 more rows]

[truncated: 1 more sheets: Table S9]
