# Supplementary material for: Loci associated with variation in gene expression and growth in juvenile salmon are influenced by the presence of a growth hormone transgene
Source: BMC Genomics. 2020 Feb 27;21:185. doi: 10.1186/s12864-020-6586-0 (PMC7045383; doi:10.1186/s12864-020-6586-0)
Supplement: Supplementary file 2 — Additional file 2: Figure S1. Gene Ontology (GO) Biological Process categories for the differentially expressed genes (DEGs) identified in comparisons between transgenotypes (transgenic fish, T, and non-transgenic fish, NT) for large and small fish. Figure S2. Box plots represent the median and 25% quantiles for relative gene expression for large and small transgenic (TLarge; TSmall) and nontransgenic (NT Large and NTSmall) fish. Groups with the different letters are significantly different (Tukey HSD, p < 0.05). Gene abbreviations are as for Table S2. Figure S3. Distribution of SNPs across Coho Salmon linkage groups. Figure S4. Histogram of lengths (cm) for transgenic (T) and non-transgenic (NT) fish at the time of sampling. A subset of these fish were used for further analysis as described in the text. Figure S5. Manhattan plots of SNP number and linkage group (1–30, and unassigned (U)) for expression traits in transgenic (T) and non-transgenic (NT) fish. Significant SNPs (FDR = 0.05) are indicated by red triangles; dotted line indicates significant q value. Name abbreviations are as for Table S2. Figure S6. Manhattan plots of SNP number and linkage group (1–30, and unassigned (U)) for weight, length and condition factor in transgenic (T) and non-transgenic (NT) fish. Significant SNPs (FDR = 0.05) are indicated by red triangles; the dotted line indicates the significant q value. [file 12864_2020_6586_MOESM2_ESM.zip › Supplemental Figures/FIgure S1.xlsx]

## Sheet: Figure S1
Figure S1. Gene Ontology (GO) Biological Process categories for the differentially expressed genes (DEGs) identified in comparisons between transgenotypes (transgenic fish, T, and non-transgenic fish, NT) for large and small fish.
